# Supplementary material for: Cold-Water Corals and Anthropogenic Impacts in La Fonera Submarine Canyon Head, Northwestern Mediterranean Sea
Source: PLoS One. 2016 May 16;11(5):e0155729. doi: 10.1371/journal.pone.0155729 (PMC4868382; doi:10.1371/journal.pone.0155729)
Supplement: S1 Spreadsheet — (ZIP) [file pone.0155729.s007.zip]

Archive with 2 entries (2 files):
- S1_Data.xlsx
- S1_README.txt
