# Supplementary material for: Cold-Water Corals and Anthropogenic Impacts in La Fonera Submarine Canyon Head, Northwestern Mediterranean Sea
Source: PLoS One. 2016 May 16;11(5):e0155729. doi: 10.1371/journal.pone.0155729 (PMC4868382; doi:10.1371/journal.pone.0155729)
Supplement: S1 Spreadsheet — (ZIP) [file pone.0155729.s007.zip › S1_Data.xlsx]

## Sheet: Tots
Id	Id2	Id3	SHIP	TRANSECT	LON	LAT	TIME	DATE	DEPTH_ROV	DEPTH_MB	LR_COLOR_VIDEO	HR_BW_VIDEO	HD_COLOR_VIDEO	LR_FILENAME	HR_FILENAME	ROV_AT_BOTTOM	SEAFLOOR_TYPE	PEBBLES	SHELL_FRAG	M_OCULATA	D_CORNIGERA	C_RUBRUM	DEAD_CORAL	LITTER	LIT_GENERIC	LIT_FISHING	TRAWL_MARKS	BACKSCATTER	GRADIENT	FS_BPI	BS_BPI	ZONES_D	CURVATURE	RUGOSITY	BTM_CLASS
0	1	1316	MV Bon Pigall	6	3.25468	41.9323	15:57:46	2010-05-29	-345.2	-343.286	1	1	0	0001.mpg		1	3	0	0	0	0	0	0	0	0	0	0	157	33.4529	-158	-387	13	9.08108	1.21273	13
1	2	1326	MV Bon Pigall	6	3.25488	41.9323	15:57:51	2010-05-29	-347.3	-339.439	1	1	0	0001.mpg		1	3	0	0	0	0	0	0	0	0	0	0	126	39.8829	-136	-366	13	-3.36227	1.32657	13
2	3	1329	MV Bon Pigall	6	3.25447	41.9324	15:57:52	2010-05-29	-341.9	-347.257	1	1	0	0001.mpg		1	3	0	0	0	0	0	0	0	0	0	0	193	29.3527	-180	-415	13	-13.1372	1.19038	13
3	5	1424	MV Bon Pigall	6	3.25474	41.9323	15:58:40	2010-05-29	-344.4	-339.839	1	1	1	0001.mpg	Video 2.m2v	1	3	0	0	0	0	0	1	0	0	0	0	126	42.3402	-136	-366	13	12.0876	1.49692	13
4	7	1441	MV Bon Pigall	6	3.25453	41.9323	15:58:48	2010-05-29	-342.4	-347.642	1	1	1	0001.mpg	Video 2.m2v	1	3	0	0	0	0	0	0	0	0	0	0	157	20.6304	-158	-415	13	-6.61259	1.10764	13
5	8	1464	MV Bon Pigall	6	3.25467	41.9323	15:59:00	2010-05-29	-342.7	-343.286	1	1	1	0001.mpg	Video 2.m2v	1	1	0	1	0	0	0	0	0	0	0	0	157	33.4529	-158	-387	13	9.08108	1.21273	13
6	9	1480	MV Bon Pigall	6	3.25489	41.9323	15:59:08	2010-05-29	-342.3	-335.818	1	1	1	0001.mpg	Video 2.m2v	1	1	0	0	0	0	0	0	0	0	0	0	126	41.711	-136	-345	13	-17.3185	1.40767	13
7	10	1516	MV Bon Pigall	6	3.25482	41.9324	15:59:26	2010-05-29	-338.4	-338.785	1	1	1	0001.mpg	Video 2.m2v	1	1	0	0	0	0	0	0	0	0	0	0	126	39.1453	-180	-366	13	-111.775	1.74886	13
8	11	1520	MV Bon Pigall	6	3.25466	41.9324	15:59:28	2010-05-29	-337	-337.192	1	1	1	0001.mpg	Video 2.m2v	1	1	0	0	0	0	0	0	0	0	0	0	217	45.5257	-158	-366	13	-3.69968	1.45031	13
9	12	1523	MV Bon Pigall	6	3.25471	41.9324	15:59:29	2010-05-29	-336.5	-340.099	1	1	1	0001.mpg	Video 2.m2v	1	1	0	0	0	0	0	0	0	0	0	0	157	40.3742	-158	-373	13	-15.6126	1.34148	13
10	13	1526	MV Bon Pigall	6	3.25468	41.9324	15:59:31	2010-05-29	-336	-340.029	1	1	1	0001.mpg	Video 2.m2v	1	1	0	0	0	0	0	0	0	0	0	0	217	34.6734	-158	-380	13	-10.3624	1.23584	13
11	14	1543	MV Bon Pigall	6	3.25451	41.9324	15:59:39	2010-05-29	-331.7	-346.361	1	1	1	0001.mpg	Video 2.m2v	1	1	0	0	0	0	0	0	0	0	0	0	157	27.1456	-180	-408	13	-9.05609	1.15216	13
12	15	1559	MV Bon Pigall	6	3.25487	41.9324	15:59:47	2010-05-29	-333.9	-333.651	1	1	1	0001.mpg	Video 2.m2v	1	1	0	0	0	0	0	0	0	0	0	0	126	36.9587	-114	-338	13	40.4627	1.56337	13
13	16	1562	MV Bon Pigall	6	3.2546	41.9324	15:59:49	2010-05-29	-330.2	-339.754	1	1	1	0001.mpg	Video 2.m2v	1	1	0	0	0	0	0	0	0	0	0	0	217	38.1521	-180	-380	13	-4.04396	1.29231	13
14	17	1567	MV Bon Pigall	6	3.25489	41.9324	15:59:51	2010-05-29	-333.4	-329.486	1	1	1	0001.mpg	Video 2.m2v	1	1	0	0	0	0	0	0	0	0	0	0	214	48.4241	-92	-317	12	0.27523	1.56143	12
15	18	1569	MV Bon Pigall	6	3.25468	41.9324	15:59:52	2010-05-29	-330.9	-337.192	1	1	1	0001.mpg	Video 2.m2v	1	1	0	0	0	0	0	0	0	0	0	0	217	45.5257	-158	-366	13	-3.69968	1.45031	13
16	19	1586	MV Bon Pigall	6	3.25483	41.9324	16:00:01	2010-05-29	-332.7	-338.785	1	1	1	0001.mpg	Video 2.m2v	1	1	0	0	0	0	0	0	0	0	0	0	126	39.1453	-180	-366	13	-111.775	1.74886	13
17	20	1615	MV Bon Pigall	6	3.25497	41.9324	16:00:15	2010-05-29	-331	-325.921	1	1	1	0001.mpg	Video 2.m2v	1	1	0	0	0	0	0	0	0	0	0	0	214	47.2035	-48	-296	12	-6.18114	1.49531	12
18	22	1647	MV Bon Pigall	6	3.2548	41.9324	16:00:31	2010-05-29	-328.7	-338.785	1	1	1	0001.mpg	Video 2.m2v	1	1	0	0	0	0	0	0	0	0	0	0	126	39.1453	-180	-366	13	-111.775	1.74886	13
19	23	1656	MV Bon Pigall	6	3.25472	41.9325	16:00:36	2010-05-29	-325.9	-329.849	1	1	1	0001.mpg	Video 2.m2v	1	1	0	0	0	0	0	0	0	0	0	0	217	43.124	-70	-324	12	38.8813	1.42275	12
20	24	1669	MV Bon Pigall	6	3.25484	41.9324	16:00:42	2010-05-29	-328.6	-334.005	1	1	1	0001.mpg	Video 2.m2v	1	1	0	0	0	0	0	0	0	0	0	0	214	37.7225	-158	-345	13	-80.744	1.68976	13
21	25	1691	MV Bon Pigall	6	3.25475	41.9325	16:00:53	2010-05-29	-324.3	-327.56	1	1	1	0001.mpg	Video 2.m2v	1	1	0	0	0	0	0	0	0	0	0	0	214	26.1838	-114	-317	13	8.12492	1.15324	13
22	26	1712	MV Bon Pigall	6	3.25522	41.9329	16:01:04	2010-05-29	-333.1	-272.06	1	1	1	0001.mpg	Video 2.m2v	1	1	0	0	0	0	0	0	0	0	0	0	189	44.4471	126	-72	20	-25.5625	1.46774	20
23	27	1722	MV Bon Pigall	6	3.25537	41.9331	16:01:09	2010-05-29	-329.5	-241.318	1	1	1	0001.mpg	Video 2.m2v	1	1	0	0	0	0	0	0	0	0	0	0	202	40.8015	192	11	20	7.36265	1.33514	20
24	28	1733	MV Bon Pigall	6	3.25588	41.9331	16:01:14	2010-05-29	-328.1	-212.184	1	1	1	0001.mpg	Video 2.m2v	1	1	0	0	0	0	0	0	0	0	0	0	200	42.1213	279	130	19	-10.4126	1.41921	19
25	29	1766	MV Bon Pigall	6	3.25483	41.9325	16:01:31	2010-05-29	-322.9	-328.798	1	1	1	0001.mpg	Video 2.m2v	1	1	0	0	0	0	0	0	0	0	0	0	214	28.302	-114	-324	13	-5.80654	1.27464	13
26	30	1794	MV Bon Pigall	6	3.25483	41.9326	16:01:45	2010-05-29	-321.5	-321.84	1	1	1	0001.mpg	Video 2.m2v	1	1	0	0	0	0	0	0	0	0	0	0	185	43.5334	-114	-296	13	-16.0938	1.44519	13
27	31	1798	MV Bon Pigall	6	3.25487	41.9325	16:01:47	2010-05-29	-323.1	-323.998	1	1	1	0001.mpg	Video 2.m2v	1	1	0	0	0	0	0	0	0	0	0	0	214	45.7313	-114	-296	13	4.91276	1.4903	13
28	32	1804	MV Bon Pigall	6	3.25479	41.9325	16:01:50	2010-05-29	-321.7	-325.843	1	1	1	0001.mpg	Video 2.m2v	1	1	0	0	0	0	0	0	0	0	0	0	214	43.1504	-158	-317	13	-41.5686	1.52158	13
29	34	1818	MV Bon Pigall	6	3.25476	41.9325	16:01:57	2010-05-29	-320.5	-325.266	1	1	1	0001.mpg	Video 2.m2v	1	3	1	0	0	0	0	1	0	0	0	0	214	35.31	-114	-310	13	0.537682	1.24108	13
30	35	1821	MV Bon Pigall	6	3.25485	41.9325	16:01:58	2010-05-29	-321.8	-323.998	1	1	1	0001.mpg	Video 2.m2v	1	3	1	0	0	0	0	1	0	0	0	0	214	45.7313	-114	-296	13	4.91276	1.4903	13
31	36	1824	MV Bon Pigall	6	3.25475	41.9325	16:02:00	2010-05-29	-320.6	-327.56	1	1	1	0001.mpg	Video 2.m2v	1	3	1	0	0	0	0	1	0	0	0	0	214	26.1838	-114	-317	13	8.12492	1.15324	13
32	37	1829	MV Bon Pigall	6	3.25484	41.9325	16:02:02	2010-05-29	-321.1	-323.998	1	1	1	0001.mpg	Video 2.m2v	1	3	1	0	0	0	0	1	0	0	0	0	214	45.7313	-114	-296	13	4.91276	1.4903	13
33	38	1832	MV Bon Pigall	6	3.25484	41.9325	16:02:04	2010-05-29	-320.8	-323.998	1	1	1	0001.mpg	Video 2.m2v	1	3	1	0	0	0	0	1	0	0	0	0	214	45.7313	-114	-296	13	4.91276	1.4903	13
34	39	1834	MV Bon Pigall	6	3.25476	41.9325	16:02:05	2010-05-29	-319.6	-325.266	1	1	1	0001.mpg	Video 2.m2v	1	3	1	0	0	0	0	1	0	0	0	0	214	35.31	-114	-310	13	0.537682	1.24108	13
35	40	1838	MV Bon Pigall	6	3.25488	41.9325	16:02:07	2010-05-29	-321.4	-322.896	1	1	1	0001.mpg	Video 2.m2v	1	3	1	0	0	0	0	1	0	0	0	0	214	43.2013	-70	-289	12	14.0625	1.39066	12
36	41	1875	MV Bon Pigall	6	3.25492	41.9326	16:02:25	2010-05-29	-318.8	-317.475	1	1	1	0001.mpg	Video 2.m2v	1	1	0	0	0	0	0	0	0	0	0	0	185	39.8022	-114	-275	13	-13.6253	1.33748	13
37	42	1905	MV Bon Pigall	6	3.25494	41.9325	16:02:40	2010-05-29	-318.1	-320.994	1	1	1	0001.mpg	Video 2.m2v	1	3	1	0	0	0	0	1	0	0	0	0	214	39.857	-70	-275	12	-4.84352	1.31026	12
38	43	1906	MV Bon Pigall	6	3.25488	41.9326	16:02:41	2010-05-29	-315	-314.791	1	1	1	0001.mpg	Video 2.m2v	1	3	1	0	0	0	0	1	0	0	0	0	185	49.182	-114	-268	13	-26.9306	1.58818	13
39	44	1962	MV Bon Pigall	6	3.25478	41.9325	16:03:09	2010-05-29	-314.1	-325.266	1	1	1	0001.mpg	Video 2.m2v	1	1	0	0	0	0	0	0	0	0	0	0	214	35.31	-114	-310	13	0.537682	1.24108	13
40	45	1965	MV Bon Pigall	6	3.25499	41.9326	16:03:10	2010-05-29	-314.2	-308.693	1	1	1	0001.mpg	Video 2.m2v	1	1	0	0	0	0	0	0	0	0	0	0	197	38.797	-70	-233	12	-1.55582	1.4524	12
41	46	1972	MV Bon Pigall	6	3.25493	41.9325	16:03:14	2010-05-29	-314.3	-319.78	1	1	1	0001.mpg	Video 2.m2v	1	1	0	0	0	0	0	0	0	0	0	0	214	44.1173	-158	-289	13	-75.8188	1.55262	13
42	47	1985	MV Bon Pigall	6	3.25482	41.9326	16:03:20	2010-05-29	-311.7	-321.84	1	1	1	0001.mpg	Video 2.m2v	1	1	0	0	0	0	0	0	0	0	0	0	185	43.5334	-114	-296	13	-16.0938	1.44519	13
43	48	1989	MV Bon Pigall	6	3.25498	41.9325	16:03:22	2010-05-29	-313.7	-313.822	1	1	1	0001.mpg	Video 2.m2v	1	1	0	0	0	0	0	0	0	0	0	0	212	42.6668	-70	-247	12	16.2439	1.53214	12
44	49	2003	MV Bon Pigall	6	3.25487	41.9326	16:03:29	2010-05-29	-311.1	-315.846	1	1	1	0001.mpg	Video 2.m2v	1	1	0	0	0	0	0	0	0	0	0	0	185	51.9672	-92	-268	12	-13.0316	1.73059	12
45	50	2006	MV Bon Pigall	6	3.25493	41.9325	16:03:31	2010-05-29	-312.5	-319.78	1	1	1	0001.mpg	Video 2.m2v	1	3	1	0	0	0	0	1	0	0	0	0	214	44.1173	-158	-289	13	-75.8188	1.55262	13
46	51	2008	MV Bon Pigall	6	3.2549	41.9326	16:03:32	2010-05-29	-311.1	-317.475	1	1	1	0001.mpg	Video 2.m2v	1	3	1	0	0	0	0	1	0	0	0	0	185	39.8022	-114	-275	13	-13.6253	1.33748	13
47	52	2011	MV Bon Pigall	6	3.25487	41.9326	16:03:33	2010-05-29	-310.3	-318.675	1	1	1	0001.mpg	Video 2.m2v	1	3	1	0	0	0	0	1	0	0	0	0	185	41.8341	-92	-282	12	6.41289	1.38624	12
48	53	2014	MV Bon Pigall	6	3.25499	41.9325	16:03:35	2010-05-29	-311.9	-313.822	1	1	1	0001.mpg	Video 2.m2v	1	3	1	0	0	0	0	1	0	0	0	0	212	42.6668	-70	-247	12	16.2439	1.53214	12
49	54	2019	MV Bon Pigall	6	3.25484	41.9326	16:03:37	2010-05-29	-309.4	-315.846	1	1	1	0001.mpg	Video 2.m2v	1	3	1	0	0	0	0	1	0	0	0	0	185	51.9672	-92	-268	12	-13.0316	1.73059	12
50	55	2022	MV Bon Pigall	6	3.25496	41.9326	16:03:39	2010-05-29	-311.2	-314.472	1	1	1	0001.mpg	Video 2.m2v	1	3	1	0	0	0	0	1	0	0	0	0	185	50.18	-92	-261	12	3.6005	1.63161	12
51	56	2027	MV Bon Pigall	6	3.25486	41.9325	16:03:41	2010-05-29	-311.2	-320.565	1	1	1	0001.mpg	Video 2.m2v	1	3	1	0	0	0	0	1	0	0	0	0	214	45.4805	-92	-282	12	37.7373	1.48169	12
52	57	2040	MV Bon Pigall	6	3.25502	41.9326	16:03:48	2010-05-29	-310.3	-313.822	1	1	1	0001.mpg	Video 2.m2v	1	1	0	0	0	1	0	0	0	0	0	0	212	42.6668	-70	-247	12	16.2439	1.53214	12
53	58	2041	MV Bon Pigall	6	3.25481	41.9326	16:03:48	2010-05-29	-307.1	-306.58	1	1	1	0001.mpg	Video 2.m2v	1	1	0	0	0	1	0	0	0	0	0	0	185	53.5292	82	-212	12	163.35	2.25119	12
54	59	2044	MV Bon Pigall	6	3.25507	41.9326	16:03:50	2010-05-29	-309.1	-311.86	1	1	1	0001.mpg	Video 2.m2v	1	1	0	0	0	1	0	0	0	0	0	0	197	37.4458	-114	-247	13	-76.4059	1.48344	13
55	60	2047	MV Bon Pigall	6	3.25472	41.9325	16:03:51	2010-05-29	-307	-325.419	1	1	1	0001.mpg	Video 2.m2v	1	1	0	0	0	1	0	0	0	0	0	0	217	35.372	-70	-310	12	7.2998	1.25233	12
56	61	2057	MV Bon Pigall	6	3.25489	41.9326	16:03:56	2010-05-29	-306.7	-317.475	1	1	1	0001.mpg	Video 2.m2v	1	1	0	0	0	1	0	0	0	0	0	0	185	39.8022	-114	-275	13	-13.6253	1.33748	13
57	62	2060	MV Bon Pigall	6	3.25499	41.9326	16:03:58	2010-05-29	-306.7	-308.693	1	1	1	0001.mpg	Video 2.m2v	1	1	0	0	0	0	0	0	0	0	0	0	197	38.797	-70	-233	12	-1.55582	1.4524	12
58	63	2064	MV Bon Pigall	6	3.25496	41.9326	16:04:00	2010-05-29	-308.3	-314.472	1	1	1	0001.mpg	Video 2.m2v	1	1	0	0	0	0	0	0	0	0	0	0	185	50.18	-92	-261	12	3.6005	1.63161	12
59	64	2072	MV Bon Pigall	6	3.25488	41.9326	16:04:04	2010-05-29	-305.8	-315.846	1	1	1	0001.mpg	Video 2.m2v	1	1	0	0	0	0	0	0	0	0	0	0	185	51.9672	-92	-268	12	-13.0316	1.73059	12
60	65	2080	MV Bon Pigall	6	3.25487	41.9326	16:04:08	2010-05-29	-305.6	-315.846	1	1	1	0001.mpg	Video 2.m2v	1	3	1	0	0	0	0	1	0	0	0	0	185	51.9672	-92	-268	12	-13.0316	1.73059	12
61	66	2103	MV Bon Pigall	6	3.25495	41.9326	16:04:19	2010-05-29	-303.4	-311.506	1	1	1	0001.mpg	Video 2.m2v	1	1	0	0	0	0	0	0	0	0	0	0	185	48.5774	-70	-247	12	-16.5693	1.61902	12
62	67	2114	MV Bon Pigall	6	3.25503	41.9327	16:04:25	2010-05-29	-302.4	-304.56	1	1	1	0001.mpg	Video 2.m2v	1	1	0	0	0	0	0	0	0	0	0	0	197	42.9763	-70	-219	12	-14.3311	1.41647	12
63	68	2124	MV Bon Pigall	6	3.25508	41.9326	16:04:30	2010-05-29	-303.2	-306.319	1	1	1	0001.mpg	Video 2.m2v	1	1	0	0	0	0	0	0	0	0	0	0	197	41.8139	-114	-226	13	-39.8687	1.44958	13
64	69	2139	MV Bon Pigall	6	3.25499	41.9326	16:04:37	2010-05-29	-301.7	-308.693	1	1	1	0001.mpg	Video 2.m2v	1	1	0	0	0	0	0	0	0	0	0	0	197	38.797	-70	-233	12	-1.55582	1.4524	12
65	70	2162	MV Bon Pigall	6	3.25598	41.9326	16:04:49	2010-05-29	-304	-265.609	1	1	1	0001.mpg	Video 2.m2v	1	3	1	0	0	0	0	1	0	0	0	0	178	45.359	-70	-58	10	11.9436	1.442	10
66	71	2172	MV Bon Pigall	6	3.255	41.9327	16:04:54	2010-05-29	-299	-301.301	1	1	1	0001.mpg	Video 2.m2v	1	3	1	0	0	0	0	1	0	0	0	0	197	38.7304	-26	-198	12	36.8378	1.50117	12
67	72	2175	MV Bon Pigall	6	3.25513	41.9326	16:04:55	2010-05-29	-301.4	-306.661	1	1	1	0001.mpg	Video 2.m2v	1	3	1	0	0	0	0	1	0	0	0	0	197	43.3792	-92	-219	12	-9.61285	1.42037	12
68	73	2186	MV Bon Pigall	6	3.25517	41.9327	16:05:01	2010-05-29	-298.5	-299.393	1	1	1	0001.mpg	Video 2.m2v	1	3	1	0	0	0	0	1	0	0	0	0	197	45.6531	-70	-191	12	23.031	1.46195	12
69	74	2188	MV Bon Pigall	6	3.25495	41.9326	16:05:02	2010-05-29	-298.8	-311.506	1	1	1	0001.mpg	Video 2.m2v	1	3	1	0	0	0	0	1	0	0	0	0	185	48.5774	-70	-247	12	-16.5693	1.61902	12
70	75	2207	MV Bon Pigall	6	3.25508	41.9327	16:05:11	2010-05-29	-297.3	-299.246	1	1	1	0001.mpg	Video 2.m2v	1	3	1	0	0	0	0	1	0	0	0	0	197	44.2173	-70	-198	12	-2.03762	1.44545	12
71	76	2228	MV Bon Pigall	6	3.25524	41.9331	16:05:22	2010-05-29	-285.6	-249.736	1	1	1	0001.mpg	Video 2.m2v	1	3	1	0	0	0	0	1	0	0	0	0	202	37.9295	148	-16	20	8.52518	1.27748	20
72	77	2244	MV Bon Pigall	6	3.25518	41.9326	16:05:30	2010-05-29	-298.2	-300.538	1	1	1	0001.mpg	Video 2.m2v	1	1	0	0	0	1	0	0	0	0	0	0	197	45.4258	-70	-198	12	2.88143	1.44561	12
73	78	2255	MV Bon Pigall	6	3.25562	41.9329	16:05:35	2010-05-29	-304.3	-245.847	1	1	1	0001.mpg	Video 2.m2v	1	1	0	0	0	0	0	0	0	0	0	0	155	61.7698	214	39	11	44.7812	2.16163	11
74	79	2355	MV Bon Pigall	6	3.25523	41.9327	16:06:25	2010-05-29	-290.4	-291.32	1	1	1	0001.mpg	Video 2.m2v	1	1	0	0	0	0	0	0	0	0	0	0	190	47.7123	-48	-156	12	8.28762	1.5212	12
75	80	2427	MV Bon Pigall	6	3.25524	41.9327	16:07:01	2010-05-29	-286	-286.967	1	1	1	0001.mpg	Video 2.m2v	1	1	0	0	0	0	0	0	0	0	0	0	190	39.3645	-4	-135	12	44.2747	1.37174	12
76	81	2438	MV Bon Pigall	6	3.25527	41.9326	16:07:07	2010-05-29	-286.1	-293.926	1	1	1	0001.mpg	Video 2.m2v	1	1	0	0	0	0	0	0	0	0	0	0	190	41.073	-92	-170	12	-4.8748	1.35801	12
77	82	2518	MV Bon Pigall	6	3.25541	41.9327	16:07:47	2010-05-29	-280.9	-285.227	1	1	1	0001.mpg	Video 2.m2v	1	3	1	0	0	0	0	1	0	0	0	0	190	46.4782	-70	-135	12	18.1629	1.51913	12
78	83	2532	MV Bon Pigall	6	3.25528	41.9327	16:07:54	2010-05-29	-276.8	-285.564	1	1	1	0001.mpg	Video 2.m2v	1	1	0	0	0	0	0	0	0	0	0	0	184	47.3064	-92	-149	12	-51.7374	1.59564	12
79	84	2544	MV Bon Pigall	6	3.25545	41.9327	16:08:00	2010-05-29	-277.6	-284.681	1	1	1	0001.mpg	Video 2.m2v	1	1	0	0	0	0	0	0	0	0	0	0	190	43.6205	-92	-135	12	-15.9187	1.39127	12
80	85	2593	MV Bon Pigall	6	3.25554	41.9327	16:08:24	2010-05-29	-272.3	-281.51	1	1	1	0001.mpg	Video 2.m2v	1	1	0	0	0	0	0	0	0	0	0	0	186	43.4907	-136	-128	13	-27.0876	1.42577	13
81	86	2598	MV Bon Pigall	6	3.25531	41.9328	16:08:27	2010-05-29	-268.7	-270.063	1	1	1	0001.mpg	Video 2.m2v	1	1	0	0	0	0	0	0	0	0	0	0	184	65.4033	104	-58	11	22.794	2.44606	11
82	87	2600	MV Bon Pigall	6	3.25548	41.9327	16:08:28	2010-05-29	-271.2	-279.356	1	1	1	0001.mpg	Video 2.m2v	1	1	0	0	0	0	0	0	0	0	0	0	186	50.0207	-92	-114	12	-17.337	1.57806	12
83	88	2653	MV Bon Pigall	6	3.25542	41.9327	16:08:54	2010-05-29	-265.1	-280.1	1	1	1	0001.mpg	Video 2.m2v	1	1	0	0	0	0	0	0	0	0	0	0	190	47.6038	-70	-114	12	3.60603	1.49471	12
84	89	2685	MV Bon Pigall	6	3.2555	41.9328	16:09:10	2010-05-29	-259.6	-259.862	1	1	1	0001.mpg	Video 2.m2v	1	1	0	0	0	1	0	0	0	0	0	0	155	56.2694	60	-30	10	-22.4126	1.88598	10
85	90	2694	MV Bon Pigall	6	3.25548	41.9329	16:09:15	2010-05-29	-258	-259.862	1	1	1	0001.mpg	Video 2.m2v	1	1	0	0	0	0	0	0	0	0	0	0	155	56.2694	60	-30	10	-22.4126	1.88598	10
86	91	2700	MV Bon Pigall	6	3.25547	41.9328	16:09:18	2010-05-29	-259.1	-264.956	1	1	1	0001.mpg	Video 2.m2v	1	1	0	0	0	0	0	0	0	0	0	0	155	54.0292	60	-44	10	106.656	2.01731	10
87	92	2707	MV Bon Pigall	6	3.25646	41.9327	16:09:21	2010-05-29	-251.4	-238.605	1	1	1	0001.mpg	Video 2.m2v	1	1	0	0	0	0	0	0	0	0	0	0	159	36.5097	-92	4	10	-16.5125	1.27451	10
88	93	2713	MV Bon Pigall	6	3.25559	41.9327	16:09:24	2010-05-29	-257.9	-265.031	1	1	1	0001.mpg	Video 2.m2v	1	1	0	0	0	0	0	0	0	0	0	0	155	61.7892	17	-44	11	122.262	2.64383	11
89	94	2730	MV Bon Pigall	6	3.25543	41.9328	16:09:33	2010-05-29	-254.8	-269.517	1	1	1	0001.mpg	Video 2.m2v	1	1	0	0	0	0	0	0	0	0	0	0	184	54.0313	-26	-79	10	-111.556	2.12788	10
90	95	2733	MV Bon Pigall	6	3.25558	41.9328	16:09:34	2010-05-29	-255.6	-259.797	1	1	1	0001.mpg	Video 2.m2v	1	1	0	0	0	0	0	0	0	0	0	0	155	55.9901	17	-30	10	-85.1874	2.00665	10
91	96	2736	MV Bon Pigall	6	3.25547	41.9329	16:09:36	2010-05-29	-252.2	-250.399	1	1	1	0001.mpg	Video 2.m2v	1	1	0	0	0	0	0	0	0	0	0	0	219	53.46	148	4	20	-31.0689	1.77492	20
92	97	2740	MV Bon Pigall	6	3.25553	41.9328	16:09:38	2010-05-29	-254.9	-266.355	1	1	1	0001.mpg	Video 2.m2v	1	1	0	0	0	0	0	0	0	0	0	0	155	55.4157	-4	-58	10	-60.9629	2.06251	10
93	98	2742	MV Bon Pigall	6	3.25508	41.9325	16:09:39	2010-05-29	-251.5	-314.712	1	1	1	0001.mpg	Video 2.m2v	1	1	0	0	0	0	0	0	0	0	0	0	212	18.0322	-48	-247	12	-10.075	1.11618	12
94	99	2745	MV Bon Pigall	6	3.25551	41.9329	16:09:40	2010-05-29	-252.5	-257.402	1	1	1	0001.mpg	Video 2.m2v	1	1	0	0	0	1	0	0	0	0	0	0	155	58.1744	60	-23	10	-38.0128	1.94796	10
95	100	2748	MV Bon Pigall	6	3.2555	41.9328	16:09:42	2010-05-29	-253.2	-264.684	1	1	1	0001.mpg	Video 2.m2v	1	1	0	0	0	1	0	0	0	0	0	0	155	51.234	17	-51	10	-27.4311	1.81285	10
96	101	2766	MV Bon Pigall	6	3.25565	41.9328	16:09:51	2010-05-29	-252.5	-258.652	1	1	1	0001.mpg	Video 2.m2v	1	1	0	0	0	1	0	0	0	0	0	0	155	61.8067	38	-16	11	25.0435	2.60253	11
97	102	2768	MV Bon Pigall	6	3.25547	41.9329	16:09:52	2010-05-29	-250.2	-259.862	1	1	1	0001.mpg	Video 2.m2v	1	1	0	0	0	1	0	0	0	0	0	0	155	56.2694	60	-30	10	-22.4126	1.88598	10
98	103	2788	MV Bon Pigall	6	3.25545	41.9329	16:10:02	2010-05-29	-251.6	-259.68	1	1	1	0001.mpg	Video 2.m2v	1	1	0	0	0	1	0	0	0	0	0	0	184	55.098	126	-23	20	25.6752	1.93167	20
99	104	2808	MV Bon Pigall	6	3.25546	41.9329	16:10:12	2010-05-29	-251.7	-254.096	1	1	1	0001.mpg	Video 2.m2v	1	1	0	0	0	0	0	0	0	0	0	0	155	55.3707	126	-2	20	6.71272	1.82876	20
100	105	2813	MV Bon Pigall	6	3.25547	41.9329	16:10:14	2010-05-29	-250.9	-254.096	1	1	1	0001.mpg	Video 2.m2v	1	1	0	0	0	0	0	0	0	0	0	0	155	55.3707	126	-2	20	6.71272	1.82876	20
101	106	2818	MV Bon Pigall	6	3.2556	41.9328	16:10:17	2010-05-29	-251.8	-259.277	1	1	1	0001.mpg	Video 2.m2v	1	1	0	0	0	0	0	0	0	0	0	0	155	55.4993	82	-16	10	79.5437	2.30122	10
102	107	2821	MV Bon Pigall	6	3.25544	41.9329	16:10:18	2010-05-29	-249.6	-251.208	1	1	1	0001.mpg	Video 2.m2v	1	1	0	0	0	0	0	0	0	0	0	0	207	40.526	192	4	20	18.9253	1.42058	20
103	108	2824	MV Bon Pigall	6	3.25554	41.9329	16:10:20	2010-05-29	-249.7	-257.402	1	1	1	0001.mpg	Video 2.m2v	1	1	0	0	0	0	0	0	0	0	0	0	155	58.1744	60	-23	10	-38.0128	1.94796	10
104	109	2854	MV Bon Pigall	6	3.25568	41.9327	16:10:35	2010-05-29	-250.7	-255.12	1	1	1	0001.mpg	Video 2.m2v	1	1	0	0	0	0	0	0	0	0	0	0	155	68.6323	126	4	11	209.619	3.30185	11
105	110	2878	MV Bon Pigall	6	3.25555	41.9329	16:10:47	2010-05-29	-247.1	-257.402	1	1	1	0001.mpg	Video 2.m2v	1	1	0	0	0	0	0	0	0	0	0	0	155	58.1744	60	-23	10	-38.0128	1.94796	10
106	112	2936	MV Bon Pigall	6	3.25515	41.9331	16:11:16	2010-05-29	-230.8	-254.955	1	1	1	0001.mpg	Video 2.m2v	1	1	0	0	0	0	0	0	0	0	0	0	220	42.1085	148	-37	20	22.2124	1.37436	20
107	113	2964	MV Bon Pigall	6	3.25567	41.9328	16:11:30	2010-05-29	-242.2	-249.931	1	1	1	0001.mpg	Video 2.m2v	1	1	0	0	0	0	0	0	0	0	0	0	155	62.2944	126	11	11	-68.6562	2.30577	11
108	115	3119	MV Bon Pigall	6	3.25579	41.9329	16:12:47	2010-05-29	-231.2	-236.176	1	1	1	0001.mpg	Video 2.m2v	1	1	0	0	0	0	0	0	0	0	0	0	162	46.6768	258	81	20	29.5439	1.60746	20
109	116	3134	MV Bon Pigall	6	3.25597	41.9328	16:12:55	2010-05-29	-232.8	-247.628	1	1	1	0001.mpg	Video 2.m2v	1	1	0	0	0	1	0	0	0	0	0	0	172	44.9873	-114	-9	14	-357.681	3.82854	14
110	117	3156	MV Bon Pigall	6	3.25593	41.9328	16:13:06	2010-05-29	-231.2	-239.233	1	1	1	0001.mpg	Video 2.m2v	1	1	0	0	0	0	0	0	0	0	0	0	162	65.227	170	60	11	66.2437	3.21328	11
111	118	3161	MV Bon Pigall	6	3.25568	41.9328	16:13:08	2010-05-29	-228.8	-253.04	1	1	1	0001.mpg	Video 2.m2v	1	1	0	0	0	0	0	0	0	0	0	0	155	63.806	126	4	11	16.5689	2.66478	11
112	119	3162	MV Bon Pigall	6	3.25586	41.9328	16:13:09	2010-05-29	-230.2	-233.909	1	1	1	0001.mpg	Video 2.m2v	1	1	0	0	0	0	0	0	0	0	0	0	162	49.964	258	95	20	37.9876	1.68117	20
113	120	3172	MV Bon Pigall	6	3.25592	41.9328	16:13:14	2010-05-29	-229.3	-234.671	1	1	1	0001.mpg	Video 2.m2v	1	1	0	0	0	0	0	0	0	0	0	0	162	53.7689	192	81	20	79.1686	2.39625	20
114	121	3214	MV Bon Pigall	6	3.25594	41.9329	16:13:35	2010-05-29	-227.1	-227.574	1	1	1	0001.mpg	Video 2.m2v	1	1	0	0	0	0	0	0	0	0	0	0	172	59.0654	236	109	19	190.169	2.8976	19
115	122	3224	MV Bon Pigall	6	3.25594	41.9329	16:13:40	2010-05-29	-224.9	-228.066	1	1	1	0001.mpg	Video 2.m2v	1	1	0	0	0	0	0	0	0	0	0	0	162	23.2369	214	102	19	11.2438	1.22777	19
116	123	3228	MV Bon Pigall	6	3.2559	41.9329	16:13:42	2010-05-29	-224.9	-230.581	1	1	1	0001.mpg	Video 2.m2v	1	1	0	0	0	0	0	0	0	0	0	0	162	49.2416	214	95	20	-8.85611	2.02551	20
117	124	3230	MV Bon Pigall	6	3.25593	41.9329	16:13:43	2010-05-29	-224.8	-230.581	1	1	1	0001.mpg	Video 2.m2v	1	1	0	0	0	0	0	0	0	0	0	0	162	49.2416	214	95	20	-8.85611	2.02551	20
118	125	3241	MV Bon Pigall	6	3.25593	41.9329	16:13:48	2010-05-29	-223.7	-228.066	1	1	1	0001.mpg	Video 2.m2v	1	1	0	0	0	0	0	0	0	0	0	0	162	23.2369	214	102	19	11.2438	1.22777	19
119	126	3271	MV Bon Pigall	6	3.25552	41.9328	16:14:03	2010-05-29	-217.9	-266.355	1	1	1	0001.mpg	Video 2.m2v	1	1	0	0	0	0	0	0	0	0	0	0	155	55.4157	-4	-58	10	-60.9629	2.06251	10
120	128	3279	MV Bon Pigall	6	3.25591	41.9329	16:14:07	2010-05-29	-220.8	-228.066	1	1	1	0001.mpg	Video 2.m2v	1	2	1	1	0	0	0	0	0	0	0	0	162	23.2369	214	102	19	11.2438	1.22777	19
121	129	3282	MV Bon Pigall	6	3.25597	41.9329	16:14:09	2010-05-29	-221.1	-228.799	1	1	1	0001.mpg	Video 2.m2v	1	2	1	1	0	0	0	0	0	0	0	0	172	27.1407	148	88	20	-46.2749	1.67917	20
122	130	3286	MV Bon Pigall	6	3.25603	41.9329	16:14:11	2010-05-29	-221.1	-233.715	1	1	1	0001.mpg	Video 2.m2v	1	2	1	1	0	0	0	0	0	0	0	0	172	58.7018	60	53	10	-153.037	2.83463	10
123	131	3290	MV Bon Pigall	6	3.25585	41.9329	16:14:13	2010-05-29	-220.1	-226.708	1	1	1	0001.mpg	Video 2.m2v	1	2	1	1	0	0	0	0	0	0	0	0	230	33.4984	236	102	19	13.569	1.23642	19
124	132	3291	MV Bon Pigall	6	3.25603	41.9329	16:14:13	2010-05-29	-221.5	-233.715	1	1	1	0001.mpg	Video 2.m2v	1	2	1	1	0	0	0	0	0	0	0	0	172	58.7018	60	53	10	-153.037	2.83463	10
125	133	3296	MV Bon Pigall	6	3.25589	41.9329	16:14:16	2010-05-29	-219.9	-226.708	1	1	1	0001.mpg	Video 2.m2v	1	2	1	1	0	0	0	0	0	0	0	0	230	33.4984	236	102	19	13.569	1.23642	19
126	134	3297	MV Bon Pigall	6	3.25575	41.9327	16:14:16	2010-05-29	-220.5	-272.243	1	1	1	0001.mpg	Video 2.m2v	1	2	1	1	0	0	0	0	0	0	0	0	181	49.4197	-136	-93	14	-8.33759	1.54895	14
127	136	3309	MV Bon Pigall	6	3.25598	41.9329	16:14:22	2010-05-29	-220.8	-227.574	1	1	1	0001.mpg	Video 2.m2v	1	2	1	1	0	0	0	0	1	1	0	0	172	59.0654	236	109	19	190.169	2.8976	19
128	137	3310	MV Bon Pigall	6	3.25592	41.9329	16:14:23	2010-05-29	-219	-225.198	1	1	1	0001.mpg	Video 2.m2v	1	2	1	1	0	0	0	0	1	1	0	0	230	25.7558	214	102	19	36.3625	1.60938	19
129	138	3314	MV Bon Pigall	6	3.25547	41.9329	16:14:25	2010-05-29	-214.5	-254.096	1	1	1	0001.mpg	Video 2.m2v	1	2	1	1	0	0	0	0	0	0	0	0	155	55.3707	126	-2	20	6.71272	1.82876	20
130	139	3342	MV Bon Pigall	6	3.25599	41.9329	16:14:39	2010-05-29	-219	-223.452	1	1	1	0001.mpg	Video 2.m2v	1	2	1	1	0	0	0	0	0	0	0	0	172	48.8674	214	116	19	85.2564	1.96551	19
131	140	3347	MV Bon Pigall	6	3.2564	41.9332	16:14:41	2010-05-29	-213.1	-187.898	1	1	1	0001.mpg	Video 2.m2v	1	2	1	1	0	0	0	0	0	0	0	0	196	27.2611	170	186	19	2.02513	1.19111	19
132	141	3348	MV Bon Pigall	6	3.25596	41.9329	16:14:42	2010-05-29	-218.8	-228.7	1	1	1	0001.mpg	Video 2.m2v	1	2	1	1	0	0	0	0	0	0	0	0	191	23.6407	82	74	10	-16.6437	2.19398	10
133	142	3359	MV Bon Pigall	6	3.25597	41.9329	16:14:47	2010-05-29	-218.4	-228.799	1	1	1	0001.mpg	Video 2.m2v	1	2	1	1	0	0	0	0	0	0	0	0	172	27.1407	148	88	20	-46.2749	1.67917	20
134	143	3362	MV Bon Pigall	6	3.25647	41.9332	16:14:49	2010-05-29	-210.1	-184.56	1	1	1	0001.mpg	Video 2.m2v	1	2	1	1	0	0	0	0	0	0	0	0	206	30.61	126	186	19	5.68762	1.19363	19
135	144	3365	MV Bon Pigall	6	3.25593	41.9329	16:14:50	2010-05-29	-217.2	-225.198	1	1	1	0001.mpg	Video 2.m2v	1	2	1	1	0	0	0	0	0	0	0	0	230	25.7558	214	102	19	36.3625	1.60938	19
136	145	3375	MV Bon Pigall	6	3.25603	41.9329	16:14:55	2010-05-29	-217.7	-222.807	1	1	1	0001.mpg	Video 2.m2v	1	2	1	1	0	0	0	0	0	0	0	0	191	54.1737	170	102	19	-4.40025	1.95803	19
137	146	3380	MV Bon Pigall	6	3.25598	41.933	16:14:58	2010-05-29	-217.2	-235.333	1	1	1	0001.mpg	Video 2.m2v	1	2	1	1	0	0	0	0	0	0	0	0	191	53.5774	-92	11	10	-341.275	3.7365	10
138	147	3394	MV Bon Pigall	6	3.25604	41.9329	16:15:05	2010-05-29	-218.2	-222.128	1	1	1	0001.mpg	Video 2.m2v	1	2	1	1	0	0	0	0	0	0	0	0	172	50.2493	192	116	19	2.9686	1.68572	19
139	148	3396	MV Bon Pigall	6	3.25596	41.933	16:15:06	2010-05-29	-217.2	-235.333	1	1	1	0001.mpg	Video 2.m2v	1	2	1	1	0	0	0	0	0	0	0	0	191	53.5774	-92	11	10	-341.275	3.7365	10
140	149	3399	MV Bon Pigall	6	3.25602	41.9329	16:15:07	2010-05-29	-217.6	-222.807	1	1	1	0001.mpg	Video 2.m2v	1	2	1	1	0	0	0	0	0	0	0	0	191	54.1737	170	102	19	-4.40025	1.95803	19
141	150	3405	MV Bon Pigall	6	3.25594	41.933	16:15:10	2010-05-29	-216.4	-235.333	1	1	1	0001.mpg	Video 2.m2v	1	1	0	0	0	0	0	0	0	0	0	0	191	53.5774	-92	11	10	-341.275	3.7365	10
142	151	3409	MV Bon Pigall	6	3.2561	41.9329	16:15:12	2010-05-29	-217.6	-219.422	1	1	1	0001.mpg	Video 2.m2v	1	1	0	0	0	0	0	0	0	0	0	0	172	39.6793	192	123	19	15.8377	1.34266	19
143	152	3419	MV Bon Pigall	6	3.25604	41.9329	16:15:17	2010-05-29	-216.8	-219.347	1	1	1	0001.mpg	Video 2.m2v	1	1	0	0	0	0	0	0	0	0	0	0	191	43.3837	192	123	19	16.3313	1.44364	19
144	153	3421	MV Bon Pigall	6	3.25597	41.933	16:15:18	2010-05-29	-216	-235.333	1	1	1	0001.mpg	Video 2.m2v	1	1	0	0	0	0	0	0	0	0	0	0	191	53.5774	-92	11	10	-341.275	3.7365	10
145	154	3430	MV Bon Pigall	6	3.25602	41.9329	16:15:23	2010-05-29	-216.6	-222.807	1	1	1	0001.mpg	Video 2.m2v	1	1	0	0	0	0	0	0	0	0	0	0	191	54.1737	170	102	19	-4.40025	1.95803	19
146	156	3451	MV Bon Pigall	6	3.2561	41.9329	16:15:33	2010-05-29	-221.2	-218.054	1	1	1	0001.mpg	Video 2.m2v	1	1	0	0	0	0	0	0	0	0	0	0	191	43.2001	170	116	19	-37.8062	1.45296	19
147	157	3459	MV Bon Pigall	6	3.25602	41.9329	16:15:37	2010-05-29	-215.6	-222.807	1	1	1	0001.mpg	Video 2.m2v	1	1	0	0	0	0	0	0	0	0	0	0	191	54.1737	170	102	19	-4.40025	1.95803	19
148	158	3464	MV Bon Pigall	6	3.25609	41.9329	16:15:40	2010-05-29	-215.1	-219.347	1	1	1	0001.mpg	Video 2.m2v	1	1	0	0	0	0	0	0	0	0	0	0	191	43.3837	192	123	19	16.3313	1.44364	19
149	159	3467	MV Bon Pigall	6	3.25598	41.933	16:15:41	2010-05-29	-213.8	-235.333	1	1	1	0001.mpg	Video 2.m2v	1	1	0	0	0	0	0	0	0	0	0	0	191	53.5774	-92	11	10	-341.275	3.7365	10
150	160	3476	MV Bon Pigall	6	3.25608	41.9329	16:15:46	2010-05-29	-214.6	-222.128	1	1	1	0001.mpg	Video 2.m2v	1	1	0	0	0	0	0	0	0	0	0	0	172	50.2493	192	116	19	2.9686	1.68572	19
151	161	3480	MV Bon Pigall	6	3.25537	41.933	16:15:48	2010-05-29	-203.7	-248.67	1	1	1	0001.mpg	Video 2.m2v	1	1	0	0	0	0	0	0	0	0	0	0	207	41.3659	192	4	20	-0.462437	1.3971	20
152	162	3481	MV Bon Pigall	6	3.25598	41.933	16:15:48	2010-05-29	-212.7	-235.333	1	1	1	0001.mpg	Video 2.m2v	1	1	0	0	0	0	0	0	0	0	0	0	191	53.5774	-92	11	10	-341.275	3.7365	10
153	163	3484	MV Bon Pigall	6	3.25614	41.9329	16:15:50	2010-05-29	-213.6	-218.341	1	1	1	0001.mpg	Video 2.m2v	1	1	0	0	0	0	0	0	0	0	0	0	172	36.3771	170	123	19	-11.6563	1.25171	19
154	164	3487	MV Bon Pigall	6	3.25594	41.933	16:15:51	2010-05-29	-211.4	-220.109	1	1	1	0001.mpg	Video 2.m2v	1	1	0	0	0	0	0	0	0	0	0	0	230	56.6242	214	116	19	-24.7811	2.27482	19
155	165	3492	MV Bon Pigall	6	3.25612	41.9329	16:15:54	2010-05-29	-213	-219.422	1	1	1	0001.mpg	Video 2.m2v	1	1	0	0	0	0	0	0	0	0	0	0	172	39.6793	192	123	19	15.8377	1.34266	19
156	166	3493	MV Bon Pigall	6	3.25599	41.933	16:15:54	2010-05-29	-213.7	-235.333	1	1	1	0001.mpg	Video 2.m2v	1	1	0	0	0	0	0	0	0	0	0	0	191	53.5774	-92	11	10	-341.275	3.7365	10
157	167	3496	MV Bon Pigall	6	3.25607	41.933	16:15:56	2010-05-29	-211.9	-217.012	1	1	1	0001.mpg	Video 2.m2v	1	1	0	0	0	0	0	0	0	0	0	0	191	53.1764	170	123	19	-38.2936	1.70987	19
158	168	3499	MV Bon Pigall	6	3.25601	41.933	16:15:57	2010-05-29	-211.9	-219.025	1	1	1	0001.mpg	Video 2.m2v	1	1	0	0	0	0	0	0	0	0	0	0	191	63.2599	192	116	11	79.5876	2.63802	11
159	169	3515	MV Bon Pigall	6	3.25609	41.933	16:16:05	2010-05-29	-213.7	-211.949	1	1	1	0001.mpg	Video 2.m2v	1	1	0	0	0	0	0	0	0	0	0	0	191	54.5939	236	151	19	49.5436	1.86111	19
160	170	3525	MV Bon Pigall	6	3.25617	41.933	16:16:10	2010-05-29	-210.2	-203.496	1	1	1	0001.mpg	Video 2.m2v	1	1	0	0	0	0	0	0	0	0	0	0	191	50.6201	323	186	19	87.3061	1.81547	19
161	171	3548	MV Bon Pigall	6	3.25613	41.9329	16:16:22	2010-05-29	-210.1	-218.054	1	1	1	0001.mpg	Video 2.m2v	1	1	0	0	0	0	0	0	0	0	0	0	191	43.2001	170	116	19	-37.8062	1.45296	19
162	172	3556	MV Bon Pigall	6	3.25607	41.933	16:16:26	2010-05-29	-208.9	-211.6	1	1	1	0001.mpg	Video 2.m2v	1	1	0	0	0	0	0	0	0	0	0	0	191	52.3281	236	144	19	0.424767	1.68086	19
163	173	3564	MV Bon Pigall	6	3.25605	41.933	16:16:30	2010-05-29	-208.8	-211.6	1	1	1	0001.mpg	Video 2.m2v	1	1	0	0	0	0	0	0	1	0	1	0	191	52.3281	236	144	19	0.424767	1.68086	19
164	174	3573	MV Bon Pigall	6	3.25606	41.933	16:16:34	2010-05-29	-209.1	-211.6	1	1	1	0001.mpg	Video 2.m2v	1	1	0	0	0	0	0	0	0	0	0	0	191	52.3281	236	144	19	0.424767	1.68086	19
165	175	3584	MV Bon Pigall	6	3.25616	41.9329	16:16:40	2010-05-29	-210.6	-215.449	1	1	1	0001.mpg	Video 2.m2v	1	1	0	0	0	0	0	0	0	0	0	0	191	45.344	170	130	19	5.31244	1.50804	19
166	176	3599	MV Bon Pigall	6	3.25608	41.933	16:16:47	2010-05-29	-208.3	-207.941	1	1	1	0001.mpg	Video 2.m2v	1	1	0	0	0	0	0	0	0	0	0	0	191	40.4287	258	158	19	-7.98731	1.37309	19
167	177	3602	MV Bon Pigall	6	3.25614	41.933	16:16:49	2010-05-29	-209.2	-212.824	1	1	1	0001.mpg	Video 2.m2v	1	1	0	0	0	0	0	0	0	0	0	0	191	54.4868	170	130	19	-82.1813	1.9213	19
168	178	3605	MV Bon Pigall	6	3.25618	41.933	16:16:50	2010-05-29	-208.3	-212.824	1	1	1	0001.mpg	Video 2.m2v	1	1	0	0	0	0	0	0	0	0	0	0	191	54.4868	170	130	19	-82.1813	1.9213	19
169	179	3608	MV Bon Pigall	6	3.2561	41.933	16:16:52	2010-05-29	-208.5	-207.833	1	1	1	0001.mpg	Video 2.m2v	1	1	0	0	0	0	0	0	0	0	0	0	191	53.1274	279	165	19	7.53775	1.76002	19
170	180	3627	MV Bon Pigall	6	3.25617	41.933	16:17:01	2010-05-29	-206.5	-212.824	1	1	1	0001.mpg	Video 2.m2v	1	1	0	0	0	0	0	0	0	0	0	0	191	54.4868	170	130	19	-82.1813	1.9213	19
171	181	3636	MV Bon Pigall	6	3.25621	41.933	16:17:06	2010-05-29	-205.3	-207.253	1	1	1	0001.mpg	Video 2.m2v	1	1	0	0	0	0	0	0	0	0	0	0	176	53.3842	236	165	19	54.4249	1.84092	19
172	182	3639	MV Bon Pigall	6	3.2559	41.9332	16:17:07	2010-05-29	-200	-206.425	1	1	1	0001.mpg	Video 2.m2v	1	1	0	0	0	0	0	0	0	0	0	0	200	31.9334	258	137	19	5.52483	1.19353	19
173	183	3653	MV Bon Pigall	6	3.25621	41.933	16:17:14	2010-05-29	-203.5	-207.253	1	1	1	0001.mpg	Video 2.m2v	1	1	0	0	0	0	0	0	0	0	0	0	176	53.3842	236	165	19	54.4249	1.84092	19
174	184	3669	MV Bon Pigall	6	3.25615	41.933	16:17:22	2010-05-29	-202.9	-201.579	1	1	1	0001.mpg	Video 2.m2v	1	1	0	0	0	0	0	0	0	0	0	0	191	38.3537	301	186	19	20.2002	1.39865	19
175	185	3708	MV Bon Pigall	6	3.25607	41.9331	16:17:42	2010-05-29	-200.1	-205.246	1	1	1	0001.mpg	Video 2.m2v	1	1	0	0	0	1	0	0	0	0	0	0	191	34.7712	258	158	19	12.2998	1.24897	19
176	186	3723	MV Bon Pigall	6	3.25615	41.9331	16:17:49	2010-05-29	-199.1	-201.579	1	1	1	0001.mpg	Video 2.m2v	1	1	0	0	0	0	0	0	0	0	0	0	191	38.3537	301	186	19	20.2002	1.39865	19
177	187	3727	MV Bon Pigall	6	3.25623	41.933	16:17:51	2010-05-29	-199.6	-201.148	1	1	1	0001.mpg	Video 2.m2v	1	1	0	0	0	0	0	0	0	0	0	0	176	46.4214	258	179	19	33.4626	1.51945	19
178	188	3730	MV Bon Pigall	6	3.25621	41.933	16:17:53	2010-05-29	-199.8	-199.985	1	1	1	0001.mpg	Video 2.m2v	1	1	0	0	0	0	0	0	0	0	0	0	176	39.3879	279	186	19	25.0562	1.39276	19
179	189	3734	MV Bon Pigall	6	3.25622	41.9331	16:17:55	2010-05-29	-200.6	-198.371	1	1	1	0001.mpg	Video 2.m2v	1	1	0	0	0	0	0	0	0	0	0	0	176	31.6602	258	179	19	3.58124	1.18004	19
180	190	3736	MV Bon Pigall	6	3.25573	41.9331	16:17:56	2010-05-29	-195.9	-226.268	1	1	1	0001.mpg	Video 2.m2v	1	1	0	0	0	0	0	0	0	0	0	0	230	42.0085	192	74	20	3.3061	1.40272	20
181	191	3738	MV Bon Pigall	6	3.25615	41.933	16:17:57	2010-05-29	-198.6	-201.579	1	1	1	0001.mpg	Video 2.m2v	1	1	0	0	0	0	0	0	0	0	0	0	191	38.3537	301	186	19	20.2002	1.39865	19
182	192	3749	MV Bon Pigall	6	3.25628	41.933	16:18:02	2010-05-29	-198.1	-201.148	1	1	1	0001.mpg	Video 2.m2v	1	1	0	0	0	0	0	0	0	0	0	0	176	46.4214	258	179	19	33.4626	1.51945	19
183	193	3753	MV Bon Pigall	6	3.25617	41.9331	16:18:04	2010-05-29	-197	-200.574	1	1	1	0001.mpg	Video 2.m2v	1	1	0	0	0	0	0	0	0	0	0	0	191	35.6662	258	172	19	5.58729	1.25054	19
184	194	3754	MV Bon Pigall	6	3.2563	41.933	16:18:05	2010-05-29	-198.1	-205.342	1	1	1	0001.mpg	Video 2.m2v	1	1	0	0	0	0	0	0	0	0	0	0	176	50.6293	170	158	19	-25.8498	1.6157	19
185	195	3770	MV Bon Pigall	6	3.25622	41.9331	16:18:13	2010-05-29	-198.8	-196.435	1	1	1	0001.mpg	Video 2.m2v	1	1	0	0	0	1	0	0	0	0	0	0	196	32.4823	192	165	19	-13.3813	1.19477	19
186	196	3773	MV Bon Pigall	6	3.25634	41.9331	16:18:14	2010-05-29	-194.9	-193.567	1	1	1	0001.mpg	Video 2.m2v	1	1	0	0	0	1	0	0	0	0	0	0	176	28.5305	214	186	19	-28.2499	1.21444	19
187	197	3783	MV Bon Pigall	6	3.25631	41.933	16:18:19	2010-05-29	-195.5	-197.616	1	1	1	0001.mpg	Video 2.m2v	1	1	0	0	0	0	0	0	0	0	0	0	176	40.3111	236	179	19	-30.2436	1.38698	19
188	198	3786	MV Bon Pigall	6	3.2562	41.9331	16:18:21	2010-05-29	-195.4	-198.371	1	1	1	0001.mpg	Video 2.m2v	1	1	0	0	0	0	0	0	0	0	0	0	176	31.6602	258	179	19	3.58124	1.18004	19
189	199	3795	MV Bon Pigall	6	3.25626	41.9331	16:18:25	2010-05-29	-194.5	-196.145	1	1	1	0001.mpg	Video 2.m2v	1	1	0	0	0	0	0	0	0	0	0	0	176	34.971	258	186	19	3.45621	1.248	19
190	200	3799	MV Bon Pigall	6	3.25633	41.933	16:18:27	2010-05-29	-194.4	-197.616	1	1	1	0001.mpg	Video 2.m2v	1	1	0	0	0	0	0	0	0	0	0	0	176	40.3111	236	179	19	-30.2436	1.38698	19
191	201	3803	MV Bon Pigall	6	3.25624	41.933	16:18:29	2010-05-29	-194.8	-198.282	1	1	1	0001.mpg	Video 2.m2v	1	1	0	0	0	0	0	0	0	0	0	0	176	41.6321	258	186	19	11.0375	1.38976	19
192	202	3811	MV Bon Pigall	6	3.25633	41.933	16:18:33	2010-05-29	-194	-193.671	1	1	1	0001.mpg	Video 2.m2v	1	1	0	0	0	0	0	0	0	0	0	0	176	36.6132	258	200	19	44.1624	1.32855	19
193	203	3814	MV Bon Pigall	6	3.25618	41.9331	16:18:35	2010-05-29	-192.6	-199.439	1	1	1	0001.mpg	Video 1.m2v	1	1	0	0	0	0	0	0	0	0	0	0	199	31.4348	236	172	19	-7.44362	1.19254	19
194	204	3823	MV Bon Pigall	6	3.25635	41.9329	16:18:39	2010-05-29	-195.8	-208.199	1	1	1	0001.mpg	Video 1.m2v	1	1	0	0	0	0	0	0	0	0	0	0	185	33.3293	192	158	19	21.0624	1.22542	19
195	205	3840	MV Bon Pigall	6	3.25636	41.933	16:18:48	2010-05-29	-193	-193.671	1	1	1	0001.mpg	Video 1.m2v	1	1	0	0	0	0	0	0	0	0	0	0	176	36.6132	258	200	19	44.1624	1.32855	19
196	206	3842	MV Bon Pigall	6	3.25624	41.933	16:18:49	2010-05-29	-193.3	-198.282	1	1	1	0001.mpg	Video 1.m2v	1	1	0	0	0	0	0	0	0	0	0	0	176	41.6321	258	186	19	11.0375	1.38976	19
197	207	4013	MV Bon Pigall	6	3.25633	41.933	16:20:14	2010-05-29	-198	-203.02	1	1	1	0001.mpg	Video 1.m2v	1	1	0	0	0	0	0	0	0	0	0	0	176	52.3334	170	165	19	-21.7251	1.67001	19
198	208	4060	MV Bon Pigall	6	3.25644	41.933	16:20:38	2010-05-29	-196.1	-193.304	1	1	1	0001.mpg	Video 1.m2v	1	1	0	0	0	0	0	0	0	0	0	0	180	40.498	236	200	19	15.5623	1.32691	19
199	209	4105	MV Bon Pigall	6	3.25649	41.933	16:21:00	2010-05-29	-194	-194.347	1	1	1	0001.mpg	Video 1.m2v	1	1	0	0	0	0	0	0	0	0	0	0	180	70.9607	214	193	11	192.094	3.90737	11
200	210	4121	MV Bon Pigall	6	3.25646	41.933	16:21:08	2010-05-29	-191.8	-196.4	1	1	1	0001.mpg	Video 1.m2v	1	1	0	0	0	0	0	0	1	0	1	0	180	65.3386	214	193	11	36.0252	3.10844	11
201	211	4194	MV Bon Pigall	6	3.25645	41.933	16:21:45	2010-05-29	-189.2	-191.698	1	1	1	0001.mpg	Video 1.m2v	1	2	1	1	0	0	0	0	1	1	0	0	180	34.9338	214	193	19	-8.56237	1.23188	19
202	212	4197	MV Bon Pigall	6	3.25647	41.9331	16:21:46	2010-05-29	-189.2	-189.979	1	1	1	0001.mpg	Video 1.m2v	1	2	1	1	0	0	0	0	1	1	0	0	180	30.5916	192	193	19	-1.48764	1.16822	19
203	213	4231	MV Bon Pigall	6	3.25636	41.9331	16:22:03	2010-05-29	-186.9	-190.945	1	1	1	0001.mpg	Video 1.m2v	1	2	1	1	0	0	0	0	1	1	0	0	196	30.5842	214	193	19	4.81234	1.17909	19
204	214	4236	MV Bon Pigall	6	3.25654	41.933	16:22:06	2010-05-29	-188.6	-189.662	1	1	1	0001.mpg	Video 1.m2v	1	2	1	1	0	0	0	0	1	1	0	0	180	39.9942	214	200	19	-3.40014	1.31829	19
205	215	4354	MV Bon Pigall	6	3.2565	41.9331	16:23:05	2010-05-29	-187.3	-187.784	1	1	1	0001.mpg	Video 1.m2v	1	2	1	1	0	0	0	0	0	0	0	0	180	32.605	192	200	19	1.68772	1.19218	19
206	216	4369	MV Bon Pigall	6	3.25653	41.933	16:23:12	2010-05-29	-187.6	-186.924	1	1	1	0001.mpg	Video 1.m2v	1	2	1	1	0	0	0	0	0	0	0	0	180	38.3411	214	207	19	4.14391	1.29044	19
207	217	4457	MV Bon Pigall	6	3.25649	41.9331	16:23:56	2010-05-29	-187.6	-187.784	1	1	1	0001.mpg	Video 1.m2v	1	2	1	1	0	0	0	0	1	1	0	0	180	32.605	192	200	19	1.68772	1.19218	19
208	218	4460	MV Bon Pigall	6	3.25643	41.9331	16:23:58	2010-05-29	-187.1	-189.979	1	1	1	0001.mpg	Video 1.m2v	1	2	1	1	0	0	0	0	1	1	0	0	180	30.5916	192	193	19	-1.48764	1.16822	19
209	219	4463	MV Bon Pigall	6	3.2565	41.933	16:23:59	2010-05-29	-187.9	-188.917	1	1	1	0001.mpg	Video 1.m2v	1	2	1	1	0	0	0	0	1	1	0	0	180	36.0955	214	207	19	15.0997	1.2514	19
210	220	4467	MV Bon Pigall	6	3.25645	41.9331	16:24:01	2010-05-29	-187.6	-188.541	1	1	1	0001.mpg	Video 1.m2v	1	2	1	1	0	0	0	0	0	0	0	0	206	27.4565	148	186	19	-2.58121	1.13542	19
211	221	4508	MV Bon Pigall	6	3.25649	41.9331	16:24:22	2010-05-29	-187.9	-188.917	1	1	1	0001.mpg	Video 1.m2v	1	2	1	1	0	0	0	0	0	0	0	0	180	36.0955	214	207	19	15.0997	1.2514	19
212	222	4538	MV Bon Pigall	6	3.25662	41.933	16:24:37	2010-05-29	-187.3	-182.841	1	1	1	0001.mpg	Video 1.m2v	1	2	1	1	0	0	0	0	0	0	0	0	180	44.7049	214	214	19	-32.4501	1.45141	19
213	223	4542	MV Bon Pigall	6	3.25641	41.9331	16:24:39	2010-05-29	-185.8	-187.898	1	1	1	0001.mpg	Video 1.m2v	1	2	1	1	0	0	0	0	0	0	0	0	196	27.2611	170	186	19	2.02513	1.19111	19
214	224	4544	MV Bon Pigall	6	3.25656	41.9331	16:24:40	2010-05-29	-187.1	-185.518	1	1	1	0001.mpg	Video 1.m2v	1	2	1	1	0	0	0	0	0	0	0	0	180	36.8831	192	200	19	-3.4627	1.25594	19
215	225	4556	MV Bon Pigall	6	3.25651	41.9331	16:24:46	2010-05-29	-186.8	-187.784	1	1	1	0001.mpg	Video 1.m2v	1	2	1	1	0	0	0	0	0	0	0	0	180	32.605	192	200	19	1.68772	1.19218	19
216	226	4621	MV Bon Pigall	6	3.25656	41.933	16:25:18	2010-05-29	-187.2	-189.662	1	1	1	0001.mpg	Video 1.m2v	1	2	1	1	0	0	0	0	0	0	0	0	180	39.9942	214	200	19	-3.40014	1.31829	19
217	227	4624	MV Bon Pigall	6	3.25642	41.9331	16:25:20	2010-05-29	-186.1	-189.986	1	1	1	0001.mpg	Video 1.m2v	1	2	1	1	0	0	0	0	0	0	0	0	196	30.2912	170	186	19	-5.65605	1.16542	19
218	228	4632	MV Bon Pigall	6	3.25657	41.933	16:25:24	2010-05-29	-187.8	-186.924	1	1	1	0001.mpg	Video 1.m2v	1	2	1	1	0	0	0	0	0	0	0	0	180	38.3411	214	207	19	4.14391	1.29044	19
219	229	4644	MV Bon Pigall	6	3.25646	41.9331	16:25:30	2010-05-29	-187.5	-189.979	1	1	1	0001.mpg	Video 1.m2v	1	2	1	1	0	0	0	0	0	0	0	0	180	30.5916	192	193	19	-1.48764	1.16822	19
220	230	4647	MV Bon Pigall	6	3.25652	41.9331	16:25:31	2010-05-29	-187.6	-187.784	1	1	1	0001.mpg	Video 1.m2v	1	2	1	1	0	0	0	0	0	0	0	0	180	32.605	192	200	19	1.68772	1.19218	19
221	231	4648	MV Bon Pigall	6	3.25652	41.933	16:25:32	2010-05-29	-187.4	-191.678	1	1	1	0001.mpg	Video 1.m2v	1	2	1	1	0	0	0	0	0	0	0	0	180	39.4898	214	200	19	-3.01228	1.30174	19
222	232	4652	MV Bon Pigall	6	3.25649	41.9331	16:25:34	2010-05-29	-186.9	-186.077	1	1	1	0001.mpg	Video 1.m2v	1	2	1	1	0	0	0	0	0	0	0	0	206	37.1086	104	179	19	-39.4561	1.31432	19
223	233	4654	MV Bon Pigall	6	3.25653	41.9331	16:25:35	2010-05-29	-187.1	-186.924	1	1	1	0001.mpg	Video 1.m2v	1	2	1	1	0	0	0	0	0	0	0	0	180	38.3411	214	207	19	4.14391	1.29044	19
224	234	4678	MV Bon Pigall	6	3.25651	41.9331	16:25:47	2010-05-29	-187.3	-187.784	1	1	1	0001.mpg	Video 1.m2v	1	2	1	1	0	0	0	0	0	0	0	0	180	32.605	192	200	19	1.68772	1.19218	19
225	235	4682	MV Bon Pigall	6	3.25655	41.9331	16:25:49	2010-05-29	-187.7	-185.518	1	1	1	0001.mpg	Video 1.m2v	1	2	1	1	0	0	0	0	0	0	0	0	180	36.8831	192	200	19	-3.4627	1.25594	19
226	236	4687	MV Bon Pigall	6	3.2565	41.9331	16:25:51	2010-05-29	-187.3	-186.992	1	1	1	0001.mpg	Video 1.m2v	1	2	1	1	0	0	0	0	0	0	0	0	206	32.7091	148	186	19	-8.41894	1.21188	19
227	237	4791	MV Bon Pigall	6	3.25652	41.933	16:26:43	2010-05-29	-188.6	-188.917	1	1	1	0001.mpg	Video 1.m2v	1	2	1	1	0	0	0	0	1	1	0	0	180	36.0955	214	207	19	15.0997	1.2514	19
228	238	4808	MV Bon Pigall	6	3.25657	41.933	16:26:52	2010-05-29	-189.4	-186.924	1	1	1	0001.mpg	Video 1.m2v	1	2	1	1	0	0	0	0	1	1	0	0	180	38.3411	214	207	19	4.14391	1.29044	19
229	239	4830	MV Bon Pigall	6	3.25654	41.933	16:27:03	2010-05-29	-189.1	-186.924	1	1	1	0001.mpg	Video 1.m2v	1	2	1	1	0	0	0	0	1	1	0	0	180	38.3411	214	207	19	4.14391	1.29044	19
230	240	4832	MV Bon Pigall	6	3.2565	41.9331	16:27:04	2010-05-29	-188.9	-186.992	1	1	1	0001.mpg	Video 1.m2v	1	2	1	1	0	0	0	0	1	1	0	0	206	32.7091	148	186	19	-8.41894	1.21188	19
231	241	5475	MV Bon Pigall	6	3.25674	41.9331	16:32:25	2010-05-29	-168.7	-170.003	1	1	1	0001.mpg	Video 1.m2v	1	1	0	0	0	0	0	0	0	0	0	0	196	45.7404	279	256	19	34.4124	1.46663	19
232	242	5478	MV Bon Pigall	6	3.25663	41.9333	16:32:27	2010-05-29	-167.1	-171.6	1	1	1	0001.mpg	Video 1.m2v	1	1	0	0	0	0	0	0	0	0	0	0	143	33.2608	60	200	18	7.71866	1.21949	18
233	243	5488	MV Bon Pigall	6	3.25664	41.9332	16:32:32	2010-05-29	-167.7	-174.137	1	1	1	0001.mpg	Video 1.m2v	1	1	0	0	0	0	0	0	0	0	0	0	206	42.6914	104	207	19	-9.14354	1.37045	19
234	244	5496	MV Bon Pigall	6	3.25673	41.9332	16:32:36	2010-05-29	-167.2	-167.984	1	1	1	0001.mpg	Video 1.m2v	1	1	0	0	0	0	0	0	0	0	0	0	196	39.3328	148	228	19	-23.3686	1.31093	19
235	245	5497	MV Bon Pigall	6	3.25664	41.9333	16:32:36	2010-05-29	-165.8	-171.6	1	1	1	0001.mpg	Video 1.m2v	1	1	0	0	0	0	0	0	0	0	0	0	143	33.2608	60	200	18	7.71866	1.21949	18
236	246	5514	MV Bon Pigall	6	3.25669	41.9332	16:32:45	2010-05-29	-165	-170.178	1	1	1	0001.mpg	Video 1.m2v	1	1	0	0	0	0	0	0	0	0	0	0	196	38.5662	148	228	19	8.75006	1.29332	19
237	247	5517	MV Bon Pigall	6	3.25673	41.9333	16:32:46	2010-05-29	-164.6	-166.653	1	1	1	0001.mpg	Video 1.m2v	1	1	0	0	0	0	0	0	0	0	0	0	196	40.1125	126	228	19	0.27504	1.31522	19
238	248	5519	MV Bon Pigall	6	3.25672	41.9332	16:32:47	2010-05-29	-164.7	-167.984	1	1	1	0001.mpg	Video 1.m2v	1	1	0	0	0	0	0	0	0	0	0	0	196	39.3328	148	228	19	-23.3686	1.31093	19
239	249	5536	MV Bon Pigall	6	3.25673	41.9333	16:32:56	2010-05-29	-164	-166.653	1	1	1	0001.mpg	Video 1.m2v	1	1	0	0	0	0	0	0	0	0	0	0	196	40.1125	126	228	19	0.27504	1.31522	19
240	250	5547	MV Bon Pigall	6	3.25674	41.9332	16:33:01	2010-05-29	-164.1	-167.984	1	1	1	0001.mpg	Video 1.m2v	1	1	0	0	0	0	0	0	0	0	0	0	196	39.3328	148	228	19	-23.3686	1.31093	19
241	251	5550	MV Bon Pigall	6	3.25677	41.9333	16:33:03	2010-05-29	-163.4	-162.198	1	1	1	0001.mpg	Video 1.m2v	1	1	0	0	0	0	0	0	0	0	0	0	164	39.8807	126	235	19	16.7563	1.32707	19
242	252	5561	MV Bon Pigall	6	3.25671	41.9333	16:33:08	2010-05-29	-163.2	-169.567	1	1	1	0001.mpg	Video 1.m2v	1	1	0	0	0	0	0	0	0	0	0	0	196	38.2063	104	214	19	1.84994	1.27836	19
243	253	5564	MV Bon Pigall	6	3.25684	41.9332	16:33:10	2010-05-29	-164	-160.941	1	1	1	0001.mpg	Video 1.m2v	1	1	0	0	0	0	0	0	0	0	0	0	196	36.7466	258	277	19	20.0501	1.29126	19
244	254	5568	MV Bon Pigall	6	3.25685	41.9332	16:33:12	2010-05-29	-163.8	-163.757	1	1	1	0001.mpg	Video 1.m2v	1	1	0	0	0	0	0	0	0	0	0	0	196	38.8681	258	270	19	4.74987	1.30086	19
245	255	5577	MV Bon Pigall	6	3.25671	41.9333	16:33:16	2010-05-29	-162.6	-168.87	1	1	1	0001.mpg	Video 1.m2v	1	1	0	0	0	0	0	0	0	0	0	0	164	35.4313	60	207	18	5.98145	1.23875	18
246	256	5585	MV Bon Pigall	6	3.25678	41.9332	16:33:20	2010-05-29	-162.3	-163.703	1	1	1	0001.mpg	Video 1.m2v	1	1	0	0	0	0	0	0	1	0	1	0	196	42.1214	192	249	19	3.09362	1.35513	19
247	257	5588	MV Bon Pigall	6	3.2568	41.9333	16:33:22	2010-05-29	-162.1	-163.091	1	1	1	0001.mpg	Video 1.m2v	1	1	0	0	0	0	0	0	1	0	1	0	196	41.8828	148	242	19	0.812435	1.34653	19
248	258	5590	MV Bon Pigall	6	3.25681	41.9332	16:33:23	2010-05-29	-162	-163.703	1	1	1	0001.mpg	Video 1.m2v	1	1	0	0	0	0	0	0	1	0	1	0	196	42.1214	192	249	19	3.09362	1.35513	19
249	259	5594	MV Bon Pigall	6	3.25685	41.9332	16:33:25	2010-05-29	-162	-160.346	1	1	1	0001.mpg	Video 1.m2v	1	1	0	0	0	0	0	0	1	0	1	0	196	36.3658	214	263	19	4.88138	1.24787	19
250	260	5597	MV Bon Pigall	6	3.25678	41.9333	16:33:26	2010-05-29	-161.3	-163.091	1	1	1	0001.mpg	Video 1.m2v	1	1	0	0	0	0	0	0	1	0	1	0	196	41.8828	148	242	19	0.812435	1.34653	19
251	261	5600	MV Bon Pigall	6	3.25685	41.9332	16:33:28	2010-05-29	-161.4	-160.346	1	1	1	0001.mpg	Video 1.m2v	1	1	0	0	0	0	0	0	1	0	1	0	196	36.3658	214	263	19	4.88138	1.24787	19
252	262	5602	MV Bon Pigall	6	3.2568	41.9333	16:33:29	2010-05-29	-160.9	-163.091	1	1	1	0001.mpg	Video 1.m2v	1	1	0	0	0	0	0	0	1	0	1	0	196	41.8828	148	242	19	0.812435	1.34653	19
253	263	5613	MV Bon Pigall	6	3.25683	41.9332	16:33:34	2010-05-29	-160.3	-160.346	1	1	1	0001.mpg	Video 1.m2v	1	1	0	0	0	0	0	0	0	0	0	0	196	36.3658	214	263	19	4.88138	1.24787	19
254	264	5622	MV Bon Pigall	6	3.25678	41.9333	16:33:39	2010-05-29	-159.1	-162.198	1	1	1	0001.mpg	Video 1.m2v	1	1	0	0	0	0	0	0	0	0	0	0	164	39.8807	126	235	19	16.7563	1.32707	19
255	265	5624	MV Bon Pigall	6	3.2569	41.9332	16:33:40	2010-05-29	-159.9	-158.983	1	1	1	0001.mpg	Video 1.m2v	1	1	0	0	0	0	0	0	0	0	0	0	196	41.458	258	277	7	6.14367	1.38696	7
256	266	5635	MV Bon Pigall	6	3.25681	41.9333	16:33:45	2010-05-29	-159.8	-159.94	1	1	1	0001.mpg	Video 1.m2v	1	1	0	0	0	0	0	0	0	0	0	0	196	36.1901	170	256	7	-0.706387	1.24508	7
257	267	5656	MV Bon Pigall	6	3.25674	41.9333	16:33:56	2010-05-29	-156.5	-166.014	1	1	1	0001.mpg	Video 1.m2v	1	1	0	0	0	1	0	0	0	0	0	0	164	38.8576	82	214	18	1.756	1.29932	18
258	268	5660	MV Bon Pigall	6	3.25692	41.9332	16:33:58	2010-05-29	-157.5	-156.382	1	1	1	0001.mpg	Video 1.m2v	1	1	0	0	0	1	0	0	0	0	0	0	206	50.762	323	298	7	39.6062	1.63615	7
259	269	5663	MV Bon Pigall	6	3.25679	41.9333	16:33:59	2010-05-29	-156	-163.295	1	1	1	0001.mpg	Video 1.m2v	1	1	0	0	0	1	0	0	0	0	0	0	164	40.4634	38	214	18	-1.36871	1.3521	18
260	270	5666	MV Bon Pigall	6	3.25691	41.9332	16:34:01	2010-05-29	-156.8	-158.983	1	1	1	0001.mpg	Video 1.m2v	1	1	0	0	0	1	0	0	0	0	0	0	196	41.458	258	277	7	6.14367	1.38696	7
261	271	5668	MV Bon Pigall	6	3.25681	41.9333	16:34:02	2010-05-29	-155.8	-159.94	1	1	1	0001.mpg	Video 1.m2v	1	1	0	0	0	0	0	0	0	0	0	0	196	36.1901	170	256	7	-0.706387	1.24508	7
262	272	5673	MV Bon Pigall	6	3.25687	41.9332	16:34:04	2010-05-29	-155.9	-157.581	1	1	1	0001.mpg	Video 1.m2v	1	1	0	0	0	0	0	0	0	0	0	0	196	37.2868	236	277	7	3.43761	1.26491	7
263	273	5675	MV Bon Pigall	6	3.25683	41.9333	16:34:05	2010-05-29	-155.5	-159.94	1	1	1	0001.mpg	Video 1.m2v	1	1	0	0	0	0	0	0	0	0	0	0	196	36.1901	170	256	7	-0.706387	1.24508	7
264	274	5678	MV Bon Pigall	6	3.25686	41.9332	16:34:07	2010-05-29	-155.6	-159.94	1	1	1	0001.mpg	Video 1.m2v	1	1	0	0	0	0	0	0	0	0	0	0	196	36.1901	170	256	7	-0.706387	1.24508	7
265	275	5681	MV Bon Pigall	6	3.25684	41.9333	16:34:08	2010-05-29	-155.1	-159.94	1	1	1	0001.mpg	Video 1.m2v	1	1	0	0	0	0	0	0	0	0	0	0	196	36.1901	170	256	7	-0.706387	1.24508	7
266	276	5695	MV Bon Pigall	6	3.25676	41.9331	16:34:15	2010-05-29	-152.3	-168.174	1	1	1	0001.mpg	Video 1.m2v	1	1	0	0	0	0	0	0	0	0	0	0	196	37.6447	258	256	19	10.3626	1.29335	19
267	277	5698	MV Bon Pigall	6	3.25694	41.9332	16:34:17	2010-05-29	-153.7	-156.382	1	1	1	0001.mpg	Video 1.m2v	1	1	0	0	0	0	0	0	0	0	0	0	206	50.762	323	298	7	39.6062	1.63615	7
268	279	5728	MV Bon Pigall	6	3.25686	41.9333	16:34:32	2010-05-29	-153.4	-157.137	1	1	1	0001.mpg	Video 1.m2v	1	1	0	0	0	0	0	0	0	0	0	0	196	35.4388	192	263	7	-1.16863	1.24303	7
269	280	5746	MV Bon Pigall	6	3.25691	41.9333	16:34:41	2010-05-29	-152.5	-157.137	1	1	1	0001.mpg	Video 1.m2v	1	1	0	0	0	0	0	0	0	0	0	0	196	35.4388	192	263	7	-1.16863	1.24303	7
270	281	5747	MV Bon Pigall	6	3.25691	41.9333	16:34:41	2010-05-29	-152.5	-154.948	1	1	1	0001.mpg	Video 1.m2v	1	1	0	0	0	0	0	0	0	0	0	0	133	45.4331	148	256	7	-38.575	1.46223	7
271	282	5750	MV Bon Pigall	6	3.25693	41.9332	16:34:43	2010-05-29	-152.4	-153.607	1	1	1	0001.mpg	Video 1.m2v	1	1	0	0	0	0	0	0	0	0	0	0	206	44.6131	214	277	7	7.29389	1.43498	7
272	283	5753	MV Bon Pigall	6	3.2569	41.9333	16:34:44	2010-05-29	-152	-157.137	1	1	1	0001.mpg	Video 1.m2v	1	1	0	0	0	0	0	0	0	0	0	0	196	35.4388	192	263	7	-1.16863	1.24303	7
273	284	5756	MV Bon Pigall	6	3.25697	41.9334	16:34:46	2010-05-29	-158.1	-147.949	1	1	1	0001.mpg	Video 1.m2v	1	1	0	0	0	0	0	0	0	0	0	0	133	40.8281	104	256	7	-15.3376	1.39206	7
274	285	5765	MV Bon Pigall	6	3.25695	41.9332	16:34:50	2010-05-29	-152	-153.607	1	1	1	0001.mpg	Video 1.m2v	1	1	0	0	0	0	0	0	0	0	0	0	206	44.6131	214	277	7	7.29389	1.43498	7
275	286	5771	MV Bon Pigall	6	3.25693	41.9333	16:34:53	2010-05-29	-151.4	-154.948	1	1	1	0001.mpg	Video 1.m2v	1	1	0	0	0	0	0	0	0	0	0	0	133	45.4331	148	256	7	-38.575	1.46223	7
276	287	5779	MV Bon Pigall	6	3.25699	41.9332	16:34:57	2010-05-29	-151.4	-150.398	1	1	1	0001.mpg	Video 1.m2v	1	1	0	0	0	0	0	0	0	0	0	0	206	45.4082	301	305	7	3.02515	1.43823	7
277	288	5780	MV Bon Pigall	6	3.25686	41.9334	16:34:58	2010-05-29	-150.1	-156.111	1	1	1	0001.mpg	Video 1.m2v	1	1	0	0	0	0	0	0	0	0	0	0	164	44.9126	60	228	7	-30.3561	1.45752	7
278	289	5786	MV Bon Pigall	6	3.2569	41.9333	16:35:01	2010-05-29	-150.4	-157.233	1	1	1	0001.mpg	Video 1.m2v	1	1	0	0	0	0	0	0	0	0	0	0	164	33.579	126	249	7	-3.07512	1.22686	7
279	290	5794	MV Bon Pigall	6	3.25694	41.9333	16:35:05	2010-05-29	-150.4	-154.948	1	1	1	0001.mpg	Video 1.m2v	1	1	0	0	0	0	0	0	0	0	0	0	133	45.4331	148	256	7	-38.575	1.46223	7
280	291	5804	MV Bon Pigall	6	3.25692	41.9333	16:35:10	2010-05-29	-149.9	-154.948	1	1	1	0001.mpg	Video 1.m2v	1	1	0	0	0	0	0	0	0	0	0	0	133	45.4331	148	256	7	-38.575	1.46223	7
281	292	5807	MV Bon Pigall	6	3.25743	41.9332	16:35:11	2010-05-29	-147.2	-125.795	1	1	1	0001.mpg	Video 1.m2v	1	1	0	0	0	0	0	0	1	0	1	0	155	33.3557	586	409	7	30.3625	1.29017	7
282	293	5811	MV Bon Pigall	6	3.25694	41.9333	16:35:13	2010-05-29	-150	-154.948	1	1	1	0001.mpg	Video 1.m2v	1	1	0	0	0	0	0	0	1	0	1	0	133	45.4331	148	256	7	-38.575	1.46223	7
283	294	5816	MV Bon Pigall	6	3.25695	41.9334	16:35:16	2010-05-29	-154.7	-150.162	1	1	1	0001.mpg	Video 1.m2v	1	1	0	0	0	0	0	0	1	0	1	0	133	34.951	104	249	7	9.26237	1.26358	7
284	295	5824	MV Bon Pigall	6	3.25699	41.9333	16:35:20	2010-05-29	-149.3	-148.924	1	1	1	0001.mpg	Video 1.m2v	1	1	0	0	0	0	0	0	1	0	1	0	133	46.645	236	291	7	22.4813	1.47801	7
285	296	5825	MV Bon Pigall	6	3.25694	41.9333	16:35:20	2010-05-29	-149	-154.948	1	1	1	0001.mpg	Video 1.m2v	1	1	0	0	0	0	0	0	1	0	1	0	133	45.4331	148	256	7	-38.575	1.46223	7
286	297	5828	MV Bon Pigall	6	3.25696	41.9333	16:35:22	2010-05-29	-149	-148.924	1	1	1	0001.mpg	Video 1.m2v	1	1	0	0	0	0	0	0	0	0	0	0	133	46.645	236	291	7	22.4813	1.47801	7
287	298	5834	MV Bon Pigall	6	3.25695	41.9333	16:35:25	2010-05-29	-148.9	-154.948	1	1	1	0001.mpg	Video 1.m2v	1	1	0	0	0	0	0	0	0	0	0	0	133	45.4331	148	256	7	-38.575	1.46223	7
288	299	5850	MV Bon Pigall	6	3.25734	41.9334	16:35:33	2010-05-29	-146.9	-130.154	1	1	1	0001.mpg	Video 1.m2v	1	1	0	0	0	0	0	0	0	0	0	0	91	49.5433	279	326	7	-24.8564	1.70193	7
289	300	5853	MV Bon Pigall	6	3.25692	41.9333	16:35:34	2010-05-29	-148.4	-153.856	1	1	1	0001.mpg	Video 1.m2v	1	1	0	0	0	0	0	0	0	0	0	0	133	44.751	104	249	7	-12.4501	1.44105	7
290	301	5857	MV Bon Pigall	6	3.25682	41.9336	16:35:36	2010-05-29	-143.1	-151.69	1	1	1	0001.mpg	Video 1.m2v	1	1	0	0	0	0	0	0	0	0	0	0	98	19.9385	-26	193	7	7.42493	1.1021	7
291	302	5861	MV Bon Pigall	6	3.25696	41.9333	16:35:38	2010-05-29	-148.6	-148.924	1	1	1	0001.mpg	Video 1.m2v	1	1	0	0	0	0	0	0	0	0	0	0	133	46.645	236	291	7	22.4813	1.47801	7
292	303	5865	MV Bon Pigall	6	3.25698	41.9333	16:35:40	2010-05-29	-148.3	-149.463	1	1	1	0001.mpg	Video 1.m2v	1	1	0	0	0	0	0	0	0	0	0	0	133	44.5034	170	270	7	3.2876	1.43742	7
293	304	5867	MV Bon Pigall	6	3.25697	41.9333	16:35:41	2010-05-29	-148.1	-148.924	1	1	1	0001.mpg	Video 1.m2v	1	1	0	0	0	0	0	0	0	0	0	0	133	46.645	236	291	7	22.4813	1.47801	7
294	305	5869	MV Bon Pigall	6	3.25695	41.9333	16:35:42	2010-05-29	-148.1	-153.856	1	1	1	0001.mpg	Video 1.m2v	1	1	0	0	0	0	0	0	0	0	0	0	133	44.751	104	249	7	-12.4501	1.44105	7
295	306	5875	MV Bon Pigall	6	3.25698	41.9333	16:35:45	2010-05-29	-147.9	-148.924	1	1	1	0001.mpg	Video 1.m2v	1	1	0	0	0	0	0	0	0	0	0	0	133	46.645	236	291	7	22.4813	1.47801	7
296	307	5879	MV Bon Pigall	6	3.25698	41.9333	16:35:47	2010-05-29	-148.2	-149.463	1	1	1	0001.mpg	Video 1.m2v	1	1	0	0	0	0	0	0	0	0	0	0	133	44.5034	170	270	7	3.2876	1.43742	7
297	308	5882	MV Bon Pigall	6	3.25695	41.9334	16:35:49	2010-05-29	-147.9	-151.739	1	1	1	0001.mpg	Video 1.m2v	1	1	0	0	0	0	0	0	0	0	0	0	133	42.6849	104	249	7	14.7188	1.38639	7
298	309	5884	MV Bon Pigall	6	3.25704	41.9333	16:35:50	2010-05-29	-148.7	-145.541	1	1	1	0001.mpg	Video 1.m2v	1	1	0	0	0	0	0	0	0	0	0	0	206	40.3832	323	319	7	11.3812	1.32795	7
299	310	5887	MV Bon Pigall	6	3.25692	41.9334	16:35:51	2010-05-29	-147.6	-150.162	1	1	1	0001.mpg	Video 1.m2v	1	1	0	0	0	0	0	0	0	0	0	0	133	34.951	104	249	7	9.26237	1.26358	7
300	311	5890	MV Bon Pigall	6	3.25701	41.9333	16:35:53	2010-05-29	-148.6	-145.78	1	1	1	0001.mpg	Video 1.m2v	1	1	0	0	0	0	0	0	0	0	0	0	133	37.6977	258	298	7	5.43747	1.2676	7
301	312	5895	MV Bon Pigall	6	3.25703	41.9333	16:35:55	2010-05-29	-148.5	-145.78	1	1	1	0001.mpg	Video 1.m2v	1	1	0	0	0	0	0	0	0	0	0	0	133	37.6977	258	298	7	5.43747	1.2676	7
302	313	5896	MV Bon Pigall	6	3.25703	41.9332	16:35:56	2010-05-29	-148.3	-146.469	1	1	1	0001.mpg	Video 1.m2v	1	1	0	0	0	0	0	0	0	0	0	0	206	47.4861	345	326	7	10.6938	1.52667	7
303	314	5899	MV Bon Pigall	6	3.25704	41.9333	16:35:57	2010-05-29	-148	-145.541	1	1	1	0001.mpg	Video 1.m2v	1	1	0	0	0	0	0	0	0	0	0	0	206	40.3832	323	319	7	11.3812	1.32795	7
304	315	5904	MV Bon Pigall	6	3.25698	41.9334	16:36:00	2010-05-29	-146.8	-149.182	1	1	1	0001.mpg	Video 1.m2v	1	1	0	0	0	0	0	0	0	0	0	0	133	44.5023	126	263	7	-18.7377	1.42954	7
305	316	5905	MV Bon Pigall	6	3.25698	41.9333	16:36:00	2010-05-29	-147.5	-149.463	1	1	1	0001.mpg	Video 1.m2v	1	1	0	0	0	0	0	0	0	0	0	0	133	44.5034	170	270	7	3.2876	1.43742	7
306	317	5908	MV Bon Pigall	6	3.257	41.9333	16:36:02	2010-05-29	-147.6	-145.78	1	1	1	0001.mpg	Video 1.m2v	1	1	0	0	0	0	0	0	0	0	0	0	133	37.6977	258	298	7	5.43747	1.2676	7
307	318	5911	MV Bon Pigall	6	3.25697	41.9333	16:36:03	2010-05-29	-147.2	-149.182	1	1	1	0001.mpg	Video 1.m2v	1	1	0	0	0	0	0	0	0	0	0	0	133	44.5023	126	263	7	-18.7377	1.42954	7
308	319	5914	MV Bon Pigall	6	3.25701	41.9333	16:36:05	2010-05-29	-148	-145.78	1	1	1	0001.mpg	Video 1.m2v	1	1	0	0	0	0	0	0	0	0	0	0	133	37.6977	258	298	7	5.43747	1.2676	7
309	320	5917	MV Bon Pigall	6	3.25696	41.9333	16:36:06	2010-05-29	-148	-149.463	1	1	1	0001.mpg	Video 1.m2v	1	1	0	0	0	0	0	0	0	0	0	0	133	44.5034	170	270	7	3.2876	1.43742	7
310	321	5921	MV Bon Pigall	6	3.25698	41.9333	16:36:08	2010-05-29	-148.2	-149.463	1	1	1	0001.mpg	Video 1.m2v	1	1	0	0	0	0	0	0	0	0	0	0	133	44.5034	170	270	7	3.2876	1.43742	7
311	322	5925	MV Bon Pigall	6	3.257	41.9333	16:36:10	2010-05-29	-148.6	-149.463	1	1	1	0001.mpg	Video 1.m2v	1	1	0	0	0	0	0	0	0	0	0	0	133	44.5034	170	270	7	3.2876	1.43742	7
312	323	5926	MV Bon Pigall	6	3.25696	41.9334	16:36:11	2010-05-29	-148.3	-151.739	1	1	1	0001.mpg	Video 1.m2v	1	1	0	0	0	0	0	0	0	0	0	0	133	42.6849	104	249	7	14.7188	1.38639	7
313	324	5929	MV Bon Pigall	6	3.25698	41.9333	16:36:12	2010-05-29	-148.7	-149.463	1	1	1	0001.mpg	Video 1.m2v	1	1	0	0	0	0	0	0	0	0	0	0	133	44.5034	170	270	7	3.2876	1.43742	7
314	325	5937	MV Bon Pigall	6	3.25697	41.9333	16:36:16	2010-05-29	-148.4	-149.463	1	1	1	0001.mpg	Video 1.m2v	1	1	0	0	0	0	0	0	0	0	0	0	133	44.5034	170	270	7	3.2876	1.43742	7
315	326	5942	MV Bon Pigall	6	3.25696	41.9333	16:36:19	2010-05-29	-148.7	-149.463	1	1	1	0001.mpg	Video 1.m2v	1	1	0	0	0	0	0	0	0	0	0	0	133	44.5034	170	270	7	3.2876	1.43742	7
316	327	5946	MV Bon Pigall	6	3.25697	41.9333	16:36:21	2010-05-29	-148.8	-149.463	1	1	1	0001.mpg	Video 1.m2v	1	1	0	0	0	0	0	0	0	0	0	0	133	44.5034	170	270	7	3.2876	1.43742	7
317	328	5948	MV Bon Pigall	6	3.25697	41.9333	16:36:22	2010-05-29	-148.9	-149.182	1	1	1	0001.mpg	Video 1.m2v	1	1	0	0	0	0	0	0	0	0	0	0	133	44.5023	126	263	7	-18.7377	1.42954	7
318	329	5950	MV Bon Pigall	6	3.25698	41.9333	16:36:23	2010-05-29	-148.9	-149.182	1	1	1	0001.mpg	Video 1.m2v	1	1	0	0	0	0	0	0	0	0	0	0	133	44.5023	126	263	7	-18.7377	1.42954	7
319	330	5953	MV Bon Pigall	6	3.25694	41.9333	16:36:24	2010-05-29	-149	-151.739	1	1	1	0001.mpg	Video 1.m2v	1	1	0	0	0	0	0	0	0	0	0	0	133	42.6849	104	249	7	14.7188	1.38639	7
320	331	5956	MV Bon Pigall	6	3.25702	41.9333	16:36:26	2010-05-29	-149.2	-146.416	1	1	1	0001.mpg	Video 1.m2v	1	1	0	0	0	0	0	0	0	0	0	0	133	38.9987	192	284	7	-18.0751	1.31362	7
321	332	5960	MV Bon Pigall	6	3.25691	41.9334	16:36:28	2010-05-29	-148.7	-151.739	1	1	1	0001.mpg	Video 1.m2v	1	1	0	0	0	0	0	0	0	0	0	0	133	42.6849	104	249	7	14.7188	1.38639	7
322	333	5962	MV Bon Pigall	6	3.25703	41.9333	16:36:29	2010-05-29	-149.4	-145.78	1	1	1	0001.mpg	Video 1.m2v	1	1	0	0	0	0	0	0	0	0	0	0	133	37.6977	258	298	7	5.43747	1.2676	7
323	334	5968	MV Bon Pigall	6	3.25704	41.9333	16:36:32	2010-05-29	-149.4	-145.78	1	1	1	0001.mpg	Video 1.m2v	1	1	0	0	0	0	0	0	0	0	0	0	133	37.6977	258	298	7	5.43747	1.2676	7
324	335	5981	MV Bon Pigall	6	3.25698	41.9334	16:36:38	2010-05-29	-147.9	-147.949	1	1	1	0001.mpg	Video 1.m2v	1	1	0	0	0	0	0	0	0	0	0	0	133	40.8281	104	256	7	-15.3376	1.39206	7
325	336	6006	MV Bon Pigall	6	3.25699	41.9334	16:36:51	2010-05-29	-147.6	-147.949	1	1	1	0001.mpg	Video 1.m2v	1	1	0	0	0	0	0	0	0	0	0	0	133	40.8281	104	256	7	-15.3376	1.39206	7
326	337	6009	MV Bon Pigall	6	3.257	41.9333	16:36:52	2010-05-29	-148	-149.463	1	1	1	0001.mpg	Video 1.m2v	1	1	0	0	0	0	0	0	0	0	0	0	133	44.5034	170	270	7	3.2876	1.43742	7
327	338	6012	MV Bon Pigall	6	3.257	41.9334	16:36:54	2010-05-29	-147.1	-147.949	1	1	1	0001.mpg	Video 1.m2v	1	1	0	0	0	0	0	0	0	0	0	0	133	40.8281	104	256	7	-15.3376	1.39206	7
328	339	6016	MV Bon Pigall	6	3.25701	41.9334	16:36:56	2010-05-29	-147	-142.373	1	1	1	0001.mpg	Video 1.m2v	1	1	0	0	0	0	0	0	0	0	0	0	133	34.8596	192	284	7	66.1875	1.39598	7
329	340	6032	MV Bon Pigall	6	3.25702	41.9334	16:37:04	2010-05-29	-145.3	-144.579	1	1	1	0001.mpg	Video 1.m2v	1	1	0	0	0	0	0	0	0	0	0	0	133	41.3781	192	284	7	12.1064	1.38577	7
330	341	6040	MV Bon Pigall	6	3.25701	41.9334	16:37:08	2010-05-29	-144.1	-142.373	1	1	1	0001.mpg	Video 1.m2v	1	1	0	0	0	0	0	0	0	0	0	0	133	34.8596	192	284	7	66.1875	1.39598	7
331	342	6051	MV Bon Pigall	6	3.25697	41.9334	16:37:13	2010-05-29	-143.3	-147.949	1	1	1	0001.mpg	Video 1.m2v	1	1	0	0	0	0	0	0	0	0	0	0	133	40.8281	104	256	7	-15.3376	1.39206	7
332	343	6053	MV Bon Pigall	6	3.25738	41.9334	16:37:14	2010-05-29	-140.8	-133.065	1	1	1	0001.mpg	Video 1.m2v	1	1	0	0	0	0	0	0	0	0	0	0	91	47.2646	82	277	7	10.825	1.5144	7
333	344	6056	MV Bon Pigall	6	3.25697	41.9334	16:37:16	2010-05-29	-142.3	-147.625	1	1	1	0001.mpg	Video 1.m2v	1	1	0	0	0	0	0	0	0	0	0	0	133	38.8955	60	242	7	25.4188	1.3682	7
334	345	6063	MV Bon Pigall	6	3.25704	41.9334	16:37:19	2010-05-29	-143.2	-142.373	1	1	1	0001.mpg	Video 1.m2v	1	1	0	0	0	0	0	0	0	0	0	0	133	34.8596	192	284	7	66.1875	1.39598	7
335	346	6066	MV Bon Pigall	6	3.25699	41.9334	16:37:21	2010-05-29	-142.8	-147.949	1	1	1	0001.mpg	Video 1.m2v	1	1	0	0	0	0	0	0	0	0	0	0	133	40.8281	104	256	7	-15.3376	1.39206	7
336	347	6068	MV Bon Pigall	6	3.25709	41.9334	16:37:22	2010-05-29	-143	-142.282	1	1	1	0001.mpg	Video 1.m2v	1	1	0	0	0	0	0	0	0	0	0	0	133	30.69	192	291	7	-2.14376	1.22449	7
337	348	6079	MV Bon Pigall	6	3.25697	41.9334	16:37:27	2010-05-29	-142.1	-147.949	1	1	1	0001.mpg	Video 1.m2v	1	1	0	0	0	0	0	0	0	0	0	0	133	40.8281	104	256	7	-15.3376	1.39206	7
338	349	6084	MV Bon Pigall	6	3.257	41.9334	16:37:30	2010-05-29	-141.9	-147.949	1	1	1	0001.mpg	Video 1.m2v	1	1	0	0	0	0	0	0	0	0	0	0	133	40.8281	104	256	7	-15.3376	1.39206	7
339	350	6087	MV Bon Pigall	6	3.25701	41.9334	16:37:31	2010-05-29	-142.6	-144.579	1	1	1	0001.mpg	Video 1.m2v	1	1	0	0	0	0	0	0	0	0	0	0	133	41.3781	192	284	7	12.1064	1.38577	7
340	351	6098	MV Bon Pigall	6	3.25707	41.9333	16:37:37	2010-05-29	-142.6	-142.95	1	1	1	0001.mpg	Video 1.m2v	1	1	0	0	0	0	0	0	0	0	0	0	133	38.1467	236	298	7	-0.512505	1.28859	7
341	352	6100	MV Bon Pigall	6	3.257	41.9334	16:37:38	2010-05-29	-144.9	-147.625	1	1	1	0001.mpg	Video 1.m2v	1	1	0	0	0	0	0	0	0	0	0	0	133	38.8955	60	242	7	25.4188	1.3682	7
342	353	6124	MV Bon Pigall	6	3.25706	41.9333	16:37:50	2010-05-29	-141.1	-142.95	1	1	1	0001.mpg	Video 1.m2v	1	1	0	0	0	0	0	0	0	0	0	0	133	38.1467	236	298	7	-0.512505	1.28859	7
343	354	6125	MV Bon Pigall	6	3.25693	41.9335	16:37:50	2010-05-29	-139.4	-150.109	1	1	1	0001.mpg	Video 1.m2v	1	1	0	0	0	0	0	0	0	0	0	0	133	31.7364	60	235	7	16.8815	1.22528	7
344	355	6130	MV Bon Pigall	6	3.25709	41.9333	16:37:53	2010-05-29	-141.2	-143.109	1	1	1	0001.mpg	Video 1.m2v	1	1	0	0	0	0	0	0	0	0	0	0	133	38.0564	279	312	7	-11.4749	1.27975	7
345	356	6138	MV Bon Pigall	6	3.257	41.9334	16:37:57	2010-05-29	-140.4	-147.949	1	1	1	0001.mpg	Video 1.m2v	1	1	0	0	0	0	0	0	0	0	0	0	133	40.8281	104	256	7	-15.3376	1.39206	7
346	357	6140	MV Bon Pigall	6	3.25703	41.9334	16:37:58	2010-05-29	-140.6	-144.579	1	1	1	0001.mpg	Video 1.m2v	1	1	0	0	0	0	0	0	0	0	0	0	133	41.3781	192	284	7	12.1064	1.38577	7
347	358	6143	MV Bon Pigall	6	3.257	41.9334	16:37:59	2010-05-29	-140.3	-147.949	1	1	1	0001.mpg	Video 1.m2v	1	1	0	0	0	0	0	0	0	0	0	0	133	40.8281	104	256	7	-15.3376	1.39206	7
348	359	6147	MV Bon Pigall	6	3.25704	41.9334	16:38:01	2010-05-29	-140.5	-144.579	1	1	1	0001.mpg	Video 1.m2v	1	1	0	0	0	0	0	0	0	0	0	0	133	41.3781	192	284	7	12.1064	1.38577	7
349	360	6150	MV Bon Pigall	6	3.25701	41.9334	16:38:03	2010-05-29	-140.1	-142.373	1	1	1	0001.mpg	Video 1.m2v	1	1	0	0	0	0	0	0	0	0	0	0	133	34.8596	192	284	7	66.1875	1.39598	7
350	361	6152	MV Bon Pigall	6	3.25701	41.9334	16:38:04	2010-05-29	-139.9	-142.373	1	1	1	0001.mpg	Video 1.m2v	1	1	0	0	0	0	0	0	0	0	0	0	133	34.8596	192	284	7	66.1875	1.39598	7
351	362	6157	MV Bon Pigall	6	3.25705	41.9334	16:38:06	2010-05-29	-140.2	-144.579	1	1	1	0001.mpg	Video 1.m2v	1	1	0	0	0	0	0	0	0	0	0	0	133	41.3781	192	284	7	12.1064	1.38577	7
352	363	6158	MV Bon Pigall	6	3.25699	41.9334	16:38:07	2010-05-29	-139.5	-147.625	1	1	1	0001.mpg	Video 1.m2v	1	1	0	0	0	0	0	0	0	0	0	0	133	38.8955	60	242	7	25.4188	1.3682	7
353	364	6162	MV Bon Pigall	6	3.25702	41.9334	16:38:09	2010-05-29	-140.2	-144.579	1	1	1	0001.mpg	Video 1.m2v	1	1	0	0	0	0	0	0	0	0	0	0	133	41.3781	192	284	7	12.1064	1.38577	7
354	365	6164	MV Bon Pigall	6	3.25702	41.9334	16:38:10	2010-05-29	-140.1	-142.373	1	1	1	0001.mpg	Video 1.m2v	1	1	0	0	0	0	0	0	0	0	0	0	133	34.8596	192	284	7	66.1875	1.39598	7
355	366	6168	MV Bon Pigall	6	3.25702	41.9334	16:38:12	2010-05-29	-140.4	-144.579	1	1	1	0001.mpg	Video 1.m2v	1	1	0	0	0	0	0	0	0	0	0	0	133	41.3781	192	284	7	12.1064	1.38577	7
356	367	6174	MV Bon Pigall	6	3.25704	41.9334	16:38:15	2010-05-29	-140.4	-144.579	1	1	1	0001.mpg	Video 1.m2v	1	1	0	0	0	0	0	0	0	0	0	0	133	41.3781	192	284	7	12.1064	1.38577	7
357	368	6176	MV Bon Pigall	6	3.25701	41.9334	16:38:16	2010-05-29	-140.6	-144.579	1	1	1	0001.mpg	Video 1.m2v	1	1	0	0	0	0	0	0	0	0	0	0	133	41.3781	192	284	7	12.1064	1.38577	7
358	369	6182	MV Bon Pigall	6	3.25701	41.9334	16:38:19	2010-05-29	-140.3	-142.373	1	1	1	0001.mpg	Video 1.m2v	1	1	0	0	0	0	0	0	0	0	0	0	133	34.8596	192	284	7	66.1875	1.39598	7
359	370	6190	MV Bon Pigall	6	3.25707	41.9333	16:38:23	2010-05-29	-140.7	-142.95	1	1	1	0001.mpg	Video 1.m2v	1	1	0	0	0	0	0	0	0	0	0	0	133	38.1467	236	298	7	-0.512505	1.28859	7
360	371	6193	MV Bon Pigall	6	3.257	41.9334	16:38:24	2010-05-29	-139.5	-142.373	1	1	1	0001.mpg	Video 1.m2v	1	1	0	0	0	0	0	0	0	0	0	0	133	34.8596	192	284	7	66.1875	1.39598	7
361	372	6198	MV Bon Pigall	6	3.25707	41.9334	16:38:27	2010-05-29	-140	-142.282	1	1	1	0001.mpg	Video 1.m2v	1	1	0	0	0	0	0	0	0	0	0	0	133	30.69	192	291	7	-2.14376	1.22449	7
362	373	6202	MV Bon Pigall	6	3.25698	41.9334	16:38:29	2010-05-29	-139.6	-147.949	1	1	1	0001.mpg	Video 1.m2v	1	1	0	0	0	0	0	0	0	0	0	0	133	40.8281	104	256	7	-15.3376	1.39206	7
363	374	6207	MV Bon Pigall	6	3.25699	41.9334	16:38:31	2010-05-29	-139.6	-147.625	1	1	1	0001.mpg	Video 1.m2v	1	1	0	0	0	0	0	0	0	0	0	0	133	38.8955	60	242	7	25.4188	1.3682	7
364	375	6210	MV Bon Pigall	6	3.25703	41.9334	16:38:33	2010-05-29	-140.4	-144.579	1	1	1	0001.mpg	Video 1.m2v	1	1	0	0	0	0	0	0	0	0	0	0	133	41.3781	192	284	7	12.1064	1.38577	7
365	376	6213	MV Bon Pigall	6	3.25703	41.9334	16:38:34	2010-05-29	-140.2	-142.373	1	1	1	0001.mpg	Video 1.m2v	1	1	0	0	0	0	0	0	0	0	0	0	133	34.8596	192	284	7	66.1875	1.39598	7
366	377	6216	MV Bon Pigall	6	3.25701	41.9334	16:38:36	2010-05-29	-140.1	-142.373	1	1	1	0001.mpg	Video 1.m2v	1	1	0	0	0	0	0	0	0	0	0	0	133	34.8596	192	284	7	66.1875	1.39598	7
367	378	6219	MV Bon Pigall	6	3.25704	41.9333	16:38:37	2010-05-29	-140.9	-146.416	1	1	1	0001.mpg	Video 1.m2v	1	1	0	0	0	0	0	0	0	0	0	0	133	38.9987	192	284	7	-18.0751	1.31362	7
368	379	6224	MV Bon Pigall	6	3.25703	41.9334	16:38:40	2010-05-29	-139.8	-142.373	1	1	1	0001.mpg	Video 1.m2v	1	1	0	0	0	0	0	0	0	0	0	0	133	34.8596	192	284	7	66.1875	1.39598	7
369	380	6232	MV Bon Pigall	6	3.25701	41.9334	16:38:44	2010-05-29	-140.4	-144.579	1	1	1	0001.mpg	Video 1.m2v	1	1	0	0	0	0	0	0	0	0	0	0	133	41.3781	192	284	7	12.1064	1.38577	7
370	381	6235	MV Bon Pigall	6	3.25707	41.9334	16:38:45	2010-05-29	-140.1	-142.282	1	1	1	0001.mpg	Video 1.m2v	1	1	0	0	0	0	0	0	0	0	0	0	133	30.69	192	291	7	-2.14376	1.22449	7
371	382	6238	MV Bon Pigall	6	3.25698	41.9334	16:38:47	2010-05-29	-139.9	-147.949	1	1	1	0001.mpg	Video 1.m2v	1	1	0	0	0	0	0	0	0	0	0	0	133	40.8281	104	256	7	-15.3376	1.39206	7
372	383	6241	MV Bon Pigall	6	3.25709	41.9333	16:38:48	2010-05-29	-140.6	-142.95	1	1	1	0001.mpg	Video 1.m2v	1	1	0	0	0	0	0	0	0	0	0	0	133	38.1467	236	298	7	-0.512505	1.28859	7
373	384	6250	MV Bon Pigall	6	3.257	41.9334	16:38:53	2010-05-29	-140	-147.949	1	1	1	0001.mpg	Video 1.m2v	1	1	0	0	0	0	0	0	0	0	0	0	133	40.8281	104	256	7	-15.3376	1.39206	7
374	385	6255	MV Bon Pigall	6	3.25705	41.9334	16:38:55	2010-05-29	-140.4	-144.579	1	1	1	0001.mpg	Video 1.m2v	1	1	0	0	0	0	0	0	0	0	0	0	133	41.3781	192	284	7	12.1064	1.38577	7
375	386	6256	MV Bon Pigall	6	3.25703	41.9334	16:38:56	2010-05-29	-140.4	-144.579	1	1	1	0001.mpg	Video 1.m2v	1	1	0	0	0	0	0	0	0	0	0	0	133	41.3781	192	284	7	12.1064	1.38577	7
376	387	6261	MV Bon Pigall	6	3.25704	41.9334	16:38:58	2010-05-29	-140	-144.579	1	1	1	0001.mpg	Video 1.m2v	1	1	0	0	0	0	0	0	0	0	0	0	133	41.3781	192	284	7	12.1064	1.38577	7
377	388	6262	MV Bon Pigall	6	3.25703	41.9334	16:38:59	2010-05-29	-140.1	-144.579	1	1	1	0001.mpg	Video 1.m2v	1	1	0	0	0	0	0	0	0	0	0	0	133	41.3781	192	284	7	12.1064	1.38577	7
378	389	6265	MV Bon Pigall	6	3.25702	41.9334	16:39:00	2010-05-29	-140.3	-144.579	1	1	1	0001.mpg	Video 1.m2v	1	1	0	0	0	0	0	0	0	0	0	0	133	41.3781	192	284	7	12.1064	1.38577	7
379	390	6270	MV Bon Pigall	6	3.25704	41.9334	16:39:03	2010-05-29	-139.9	-142.373	1	1	1	0001.mpg	Video 3.m2v	1	1	0	0	0	0	0	0	0	0	0	0	133	34.8596	192	284	7	66.1875	1.39598	7
380	391	6284	MV Bon Pigall	6	3.25702	41.9334	16:39:10	2010-05-29	-140.2	-144.579	1	1	1	0001.mpg	Video 3.m2v	1	1	0	0	0	0	0	0	0	0	0	0	133	41.3781	192	284	7	12.1064	1.38577	7
381	392	6287	MV Bon Pigall	6	3.25705	41.9334	16:39:11	2010-05-29	-139.8	-142.086	1	1	1	0001.mpg	Video 3.m2v	1	1	0	0	0	0	0	0	0	0	0	0	133	22.1413	148	277	7	9.95626	1.18567	7
382	393	6295	MV Bon Pigall	6	3.25711	41.9333	16:39:15	2010-05-29	-140.4	-139.911	1	1	1	0001.mpg	Video 3.m2v	1	1	0	0	0	0	0	0	0	0	0	0	133	40.187	258	312	7	-14.5937	1.32262	7
383	394	6298	MV Bon Pigall	6	3.25694	41.9335	16:39:17	2010-05-29	-137.5	-152.212	1	1	1	0001.mpg	Video 3.m2v	1	1	0	0	0	0	0	0	0	0	0	0	155	16.6729	-48	193	7	13.5623	1.05883	7
384	395	6300	MV Bon Pigall	6	3.25713	41.9332	16:39:18	2010-05-29	-141.1	-139.397	1	1	1	0001.mpg	Video 3.m2v	1	1	0	0	0	0	0	0	0	0	0	0	206	36.7897	433	354	7	5.13105	1.26364	7
385	396	6303	MV Bon Pigall	6	3.257	41.9335	16:39:19	2010-05-29	-138.8	-147.625	1	1	1	0001.mpg	Video 3.m2v	1	1	0	0	0	0	0	0	0	0	0	0	133	38.8955	60	242	7	25.4188	1.3682	7
386	397	6308	MV Bon Pigall	6	3.25709	41.9333	16:39:22	2010-05-29	-140.8	-142.634	1	1	1	0001.mpg	Video 3.m2v	1	1	0	0	0	0	0	0	0	0	0	0	206	37.4451	345	326	7	1.34983	1.27635	7
387	398	6316	MV Bon Pigall	6	3.25706	41.9334	16:39:26	2010-05-29	-140.5	-142.282	1	1	1	0001.mpg	Video 3.m2v	1	1	0	0	0	0	0	0	0	0	0	0	133	30.69	192	291	7	-2.14376	1.22449	7
388	399	6320	MV Bon Pigall	6	3.25703	41.9334	16:39:28	2010-05-29	-140.3	-144.579	1	1	1	0001.mpg	Video 3.m2v	1	1	0	0	0	0	0	0	0	0	0	0	133	41.3781	192	284	7	12.1064	1.38577	7
389	400	6322	MV Bon Pigall	6	3.25709	41.9333	16:39:29	2010-05-29	-140.8	-143.109	1	1	1	0001.mpg	Video 3.m2v	1	1	0	0	0	0	0	0	0	0	0	0	133	38.0564	279	312	7	-11.4749	1.27975	7
390	401	6336	MV Bon Pigall	6	3.25705	41.9333	16:39:36	2010-05-29	-140.9	-146.416	1	1	1	0001.mpg	Video 3.m2v	1	1	0	0	0	0	0	0	0	0	0	0	133	38.9987	192	284	7	-18.0751	1.31362	7
391	402	6339	MV Bon Pigall	6	3.25706	41.9333	16:39:37	2010-05-29	-140.9	-142.95	1	1	1	0001.mpg	Video 3.m2v	1	1	0	0	0	0	0	0	0	0	0	0	133	38.1467	236	298	7	-0.512505	1.28859	7
392	403	6342	MV Bon Pigall	6	3.25707	41.9333	16:39:39	2010-05-29	-140.9	-142.95	1	1	1	0001.mpg	Video 3.m2v	1	1	0	0	0	0	0	0	0	0	0	0	133	38.1467	236	298	7	-0.512505	1.28859	7
393	404	6346	MV Bon Pigall	6	3.25706	41.9334	16:39:41	2010-05-29	-140.8	-142.282	1	1	1	0001.mpg	Video 3.m2v	1	1	0	0	0	0	0	0	0	0	0	0	133	30.69	192	291	7	-2.14376	1.22449	7
394	405	6350	MV Bon Pigall	6	3.25706	41.9333	16:39:43	2010-05-29	-141.1	-143.109	1	1	1	0001.mpg	Video 3.m2v	1	1	0	0	0	0	0	0	0	0	0	0	133	38.0564	279	312	7	-11.4749	1.27975	7
395	406	6355	MV Bon Pigall	6	3.25706	41.9334	16:39:45	2010-05-29	-140.7	-142.282	1	1	1	0001.mpg	Video 3.m2v	1	1	0	0	0	0	0	0	0	0	0	0	133	30.69	192	291	7	-2.14376	1.22449	7
396	407	6358	MV Bon Pigall	6	3.25707	41.9333	16:39:47	2010-05-29	-140.9	-142.95	1	1	1	0001.mpg	Video 3.m2v	1	1	0	0	0	0	0	0	0	0	0	0	133	38.1467	236	298	7	-0.512505	1.28859	7
397	408	6362	MV Bon Pigall	6	3.2571	41.9333	16:39:49	2010-05-29	-141.5	-143.109	1	1	1	0001.mpg	Video 3.m2v	1	1	0	0	0	0	0	0	0	0	0	0	133	38.0564	279	312	7	-11.4749	1.27975	7
398	409	6364	MV Bon Pigall	6	3.25704	41.9334	16:39:50	2010-05-29	-140.2	-142.373	1	1	1	0001.mpg	Video 3.m2v	1	1	0	0	0	0	0	0	0	0	0	0	133	34.8596	192	284	7	66.1875	1.39598	7
399	410	6378	MV Bon Pigall	6	3.25709	41.9333	16:39:57	2010-05-29	-141.3	-143.109	1	1	1	0001.mpg	Video 3.m2v	1	1	0	0	0	0	0	0	1	0	1	0	133	38.0564	279	312	7	-11.4749	1.27975	7
400	411	6380	MV Bon Pigall	6	3.25705	41.9334	16:39:58	2010-05-29	-140.3	-144.579	1	1	1	0001.mpg	Video 3.m2v	1	1	0	0	0	0	0	0	1	0	1	0	133	41.3781	192	284	7	12.1064	1.38577	7
401	412	6383	MV Bon Pigall	6	3.25705	41.9333	16:39:59	2010-05-29	-140.7	-143.109	1	1	1	0001.mpg	Video 3.m2v	1	1	0	0	0	0	0	0	1	0	1	0	133	38.0564	279	312	7	-11.4749	1.27975	7
402	413	6387	MV Bon Pigall	6	3.25709	41.9333	16:40:01	2010-05-29	-141.4	-142.95	1	1	1	0001.mpg	Video 3.m2v	1	1	0	0	0	0	0	0	1	0	1	0	133	38.1467	236	298	7	-0.512505	1.28859	7
403	414	6414	MV Bon Pigall	6	3.25703	41.9334	16:40:15	2010-05-29	-140.4	-142.373	1	1	1	0001.mpg	Video 3.m2v	1	1	0	0	0	0	0	0	1	0	1	0	133	34.8596	192	284	7	66.1875	1.39598	7
404	415	6430	MV Bon Pigall	6	3.25706	41.9333	16:40:23	2010-05-29	-141.2	-143.109	1	1	1	0001.mpg	Video 3.m2v	1	1	0	0	0	0	0	0	1	0	1	0	133	38.0564	279	312	7	-11.4749	1.27975	7
405	416	6433	MV Bon Pigall	6	3.25707	41.9333	16:40:24	2010-05-29	-141	-142.95	1	1	1	0001.mpg	Video 3.m2v	1	1	0	0	0	0	0	0	1	0	1	0	133	38.1467	236	298	7	-0.512505	1.28859	7
406	417	6436	MV Bon Pigall	6	3.25703	41.9333	16:40:26	2010-05-29	-140.7	-146.416	1	1	1	0001.mpg	Video 3.m2v	1	1	0	0	0	0	0	0	1	0	1	0	133	38.9987	192	284	7	-18.0751	1.31362	7
407	418	6440	MV Bon Pigall	6	3.25709	41.9333	16:40:28	2010-05-29	-141.1	-143.109	1	1	1	0001.mpg	Video 3.m2v	1	1	0	0	0	0	0	0	1	0	1	0	133	38.0564	279	312	7	-11.4749	1.27975	7
408	419	6442	MV Bon Pigall	6	3.25702	41.9334	16:40:29	2010-05-29	-140	-144.579	1	1	1	0001.mpg	Video 3.m2v	1	1	0	0	0	0	0	0	1	0	1	0	133	41.3781	192	284	7	12.1064	1.38577	7
409	420	6449	MV Bon Pigall	6	3.25702	41.9333	16:40:32	2010-05-29	-140.4	-146.416	1	1	1	0001.mpg	Video 3.m2v	1	1	0	0	0	0	0	0	1	0	1	0	133	38.9987	192	284	7	-18.0751	1.31362	7
410	421	6451	MV Bon Pigall	6	3.25707	41.9333	16:40:33	2010-05-29	-140.7	-142.95	1	1	1	0001.mpg	Video 3.m2v	1	1	0	0	0	0	0	0	1	0	1	0	133	38.1467	236	298	7	-0.512505	1.28859	7
411	422	6454	MV Bon Pigall	6	3.25705	41.9333	16:40:35	2010-05-29	-140.7	-146.416	1	1	1	0001.mpg	Video 3.m2v	1	1	0	0	0	0	0	0	1	0	1	0	133	38.9987	192	284	7	-18.0751	1.31362	7
412	423	6459	MV Bon Pigall	6	3.25703	41.9333	16:40:37	2010-05-29	-140.5	-146.416	1	1	1	0001.mpg	Video 3.m2v	1	1	0	0	0	0	0	0	1	0	1	0	133	38.9987	192	284	7	-18.0751	1.31362	7
413	424	6468	MV Bon Pigall	6	3.25701	41.9333	16:40:42	2010-05-29	-140.3	-146.416	1	1	1	0001.mpg	Video 3.m2v	1	1	0	0	0	0	0	0	1	0	1	0	133	38.9987	192	284	7	-18.0751	1.31362	7
414	425	6471	MV Bon Pigall	6	3.2571	41.9333	16:40:43	2010-05-29	-141.6	-143.109	1	1	1	0001.mpg	Video 3.m2v	1	1	0	0	0	0	0	0	1	0	1	0	133	38.0564	279	312	7	-11.4749	1.27975	7
415	426	6600	MV Bon Pigall	6	3.25703	41.9334	16:41:48	2010-05-29	-140.2	-144.579	1	1	0	0001.mpg		1	1	0	0	0	0	0	0	1	1	0	0	133	41.3781	192	284	7	12.1064	1.38577	7
416	427	10736	MV Bon Pigall	6	3.25711	41.9333	17:16:16	2010-05-29	-143.3	-140.116	1	1	0	0001.mpg		1	1	0	0	0	0	0	0	1	1	0	0	206	39.5612	345	333	7	-19.4124	1.31338	7
417	428	10742	MV Bon Pigall	6	3.25705	41.9333	17:16:19	2010-05-29	-142.5	-146.416	1	1	0	0001.mpg		1	1	0	0	0	0	0	0	1	1	0	0	133	38.9987	192	284	7	-18.0751	1.31362	7
418	429	10750	MV Bon Pigall	6	3.25705	41.9334	17:16:23	2010-05-29	-142.3	-144.579	1	1	0	0001.mpg		1	1	0	0	0	0	0	0	1	1	0	0	133	41.3781	192	284	7	12.1064	1.38577	7
419	430	10755	MV Bon Pigall	6	3.25707	41.9333	17:16:25	2010-05-29	-142.9	-142.95	1	1	0	0001.mpg		1	1	0	0	0	0	0	0	1	1	0	0	133	38.1467	236	298	7	-0.512505	1.28859	7
420	431	10761	MV Bon Pigall	6	3.25707	41.9333	17:16:28	2010-05-29	-142.7	-143.109	1	1	0	0001.mpg		1	1	0	0	0	0	0	0	1	1	0	0	133	38.0564	279	312	7	-11.4749	1.27975	7
421	432	10767	MV Bon Pigall	6	3.25703	41.9335	17:16:31	2010-05-29	-140.9	-148.486	1	1	0	0001.mpg		1	1	0	0	0	0	0	0	1	1	0	0	155	36.952	-4	214	7	-9.41849	1.27282	7
422	433	10775	MV Bon Pigall	6	3.25674	41.9333	17:16:35	2010-05-29	-133.7	-166.616	1	1	0	0001.mpg		1	1	0	0	0	0	0	0	1	1	0	0	164	37.4127	17	200	18	-10.3937	1.26689	18
423	434	10779	MV Bon Pigall	6	3.25707	41.9333	17:16:37	2010-05-29	-142.3	-143.109	1	1	0	0001.mpg		1	1	0	0	0	0	0	0	1	1	0	0	133	38.0564	279	312	7	-11.4749	1.27975	7
424	435	10783	MV Bon Pigall	6	3.25703	41.9333	17:16:39	2010-05-29	-141.6	-146.416	1	1	0	0001.mpg		1	1	0	0	0	0	0	0	1	1	0	0	133	38.9987	192	284	7	-18.0751	1.31362	7
425	436	10786	MV Bon Pigall	6	3.25709	41.9333	17:16:41	2010-05-29	-142.3	-142.95	1	1	0	0001.mpg		1	1	0	0	0	0	0	0	1	1	0	0	133	38.1467	236	298	7	-0.512505	1.28859	7
426	437	10791	MV Bon Pigall	6	3.25707	41.9333	17:16:43	2010-05-29	-142.2	-142.282	1	1	0	0001.mpg		1	1	0	0	0	0	0	0	1	1	0	0	133	30.69	192	291	7	-2.14376	1.22449	7
427	438	10799	MV Bon Pigall	6	3.25705	41.9334	17:16:47	2010-05-29	-141.9	-142.373	1	1	0	0001.mpg		1	1	0	0	0	0	0	0	1	1	0	0	133	34.8596	192	284	7	66.1875	1.39598	7
428	439	10803	MV Bon Pigall	6	3.2571	41.9333	17:16:49	2010-05-29	-143	-140.116	1	1	0	0001.mpg		1	1	0	0	0	0	0	0	1	1	0	0	206	39.5612	345	333	7	-19.4124	1.31338	7
429	440	10808	MV Bon Pigall	6	3.2571	41.9332	17:16:52	2010-05-29	-142.9	-142.634	1	1	0	0001.mpg		1	1	0	0	0	0	0	0	1	1	0	0	206	37.4451	345	326	7	1.34983	1.27635	7
430	441	10811	MV Bon Pigall	6	3.25705	41.9334	17:16:53	2010-05-29	-141.8	-142.086	1	1	0	0001.mpg		1	1	0	0	0	0	0	0	1	1	0	0	133	22.1413	148	277	7	9.95626	1.18567	7
431	442	10814	MV Bon Pigall	6	3.25706	41.9333	17:16:55	2010-05-29	-142.7	-143.109	1	1	0	0001.mpg		1	1	0	0	0	0	0	0	1	1	0	0	133	38.0564	279	312	7	-11.4749	1.27975	7
432	443	10817	MV Bon Pigall	6	3.25709	41.9333	17:16:56	2010-05-29	-143.1	-143.109	1	1	0	0001.mpg		1	1	0	0	0	0	0	0	1	1	0	0	133	38.0564	279	312	7	-11.4749	1.27975	7
433	444	10820	MV Bon Pigall	6	3.25703	41.9334	17:16:58	2010-05-29	-141.4	-142.373	1	1	0	0001.mpg		1	1	0	0	0	0	0	0	1	1	0	0	133	34.8596	192	284	7	66.1875	1.39598	7
434	445	10825	MV Bon Pigall	6	3.2571	41.9332	17:17:00	2010-05-29	-142.8	-142.634	1	1	0	0001.mpg		1	1	0	0	0	0	0	0	1	1	0	0	206	37.4451	345	326	7	1.34983	1.27635	7
435	446	10828	MV Bon Pigall	6	3.25706	41.9334	17:17:02	2010-05-29	-142	-142.282	1	1	0	0001.mpg		1	1	0	0	0	0	0	0	1	1	0	0	133	30.69	192	291	7	-2.14376	1.22449	7
436	447	10829	MV Bon Pigall	6	3.25665	41.9335	17:17:02	2010-05-29	-128.6	-156.454	1	1	0	0001.mpg		1	1	0	0	0	0	0	0	1	1	0	0	110	49.5911	104	221	7	40.0188	1.63148	7
437	448	10845	MV Bon Pigall	6	3.25705	41.9333	17:17:10	2010-05-29	-142.4	-144.579	1	1	0	0001.mpg		1	1	0	0	0	0	0	0	1	1	0	0	133	41.3781	192	284	7	12.1064	1.38577	7
438	449	10873	MV Bon Pigall	6	3.25705	41.9334	17:17:24	2010-05-29	-141.9	-142.282	1	1	1	0001.mpg	Video 3.m2v	1	1	0	0	0	0	0	0	1	1	0	0	133	30.69	192	291	7	-2.14376	1.22449	7
439	450	1711	MV Bon Pigall	47	3.27358	41.9156	11:03:01	2009-11-15	-374.7	-400.896	1	0	0	transecte 47-1.mpg		1	3	1	0	0	0	0	0	0	0	0	0	179	33.8914	-4	-51	10	2.51904	1.22606	10
440	451	1811	MV Bon Pigall	47	3.27402	41.9167	11:03:51	2009-11-15	-379.4	-352.793	1	1	1	transecte 47-1.mpg	transecte HD 58.m2v	1	3	1	0	0	0	0	0	0	0	0	0	190	28.6346	-92	-9	10	4.21238	1.15605	10
441	452	2081	MV Bon Pigall	47	3.274	41.9153	11:06:06	2009-11-15	-365.4	-390.715	1	1	1	transecte 47-1.mpg	transecte HD 58.m2v	1	3	1	0	0	0	0	0	0	0	0	0	195	41.3834	104	-51	20	0.225258	1.34087	20
442	453	2746	MV Bon Pigall	47	3.27416	41.9158	11:11:39	2009-11-15	-353.6	-364.014	1	1	1	transecte 47-1.mpg	transecte HD 58.m2v	1	3	0	0	0	0	0	0	1	1	0	0	183	37.1973	-4	-2	10	-7.85027	1.26698	10
443	454	2781	MV Bon Pigall	47	3.27416	41.9162	11:11:56	2009-11-15	-355.3	-355.244	1	1	1	transecte 47-1.mpg	transecte HD 58.m2v	1	3	0	0	0	0	0	0	1	1	0	0	213	24.1024	-48	4	10	-0.312233	1.09808	10
444	456	4481	MV Bon Pigall	47	3.27483	41.9168	11:26:06	2009-11-15	-299.1	-303.405	1	1	1	transecte 47-1.mpg	transecte HD 1.m2v	1	3	0	0	0	0	0	0	0	0	0	0	159	7.77477	236	151	19	5.5563	1.01144	19
445	457	4888	MV Bon Pigall	47	3.27499	41.9166	11:29:30	2009-11-15	-299	-303.178	1	1	1	transecte 47-1.mpg	transecte HD 1.m2v	1	1	0	0	0	0	0	0	1	0	1	0	151	12.2315	126	123	19	-0.450134	1.02554	19
446	459	5681	MV Bon Pigall	47	3.27533	41.917	11:36:06	2009-11-15	-284.9	-287.221	1	1	1	transecte 47-1.mpg	transecte HD 1.m2v	1	3	0	0	0	0	0	0	0	0	0	0	187	10.2997	104	123	19	1.31855	1.01824	19
447	460	9788	MV Bon Pigall	47	3.27589	41.9163	12:10:20	2009-11-15	-291	-293.222	1	1	0	transecte 47-1.mpg		1	3	0	0	0	0	0	0	0	0	0	1	167	15.4209	-4	53	10	6.83174	1.0514	10
448	461	9822	MV Bon Pigall	47	3.27588	41.9163	12:10:37	2009-11-15	-288.2	-292.919	1	1	1	transecte 47-1.mpg	transecte HD 2.m2v	1	3	0	0	0	0	0	0	0	0	0	1	162	16.3903	-4	46	10	-5.69992	1.04881	10
449	462	10209	MV Bon Pigall	47	3.27668	41.9162	12:13:50	2009-11-15	-277.4	-277.444	1	1	1	transecte 47-1.mpg	transecte HD 2.m2v	1	3	0	0	0	0	0	0	0	0	0	1	176	10.9662	-4	11	9	-1.31245	1.02071	9
450	463	10213	MV Bon Pigall	47	3.27655	41.9162	12:13:52	2009-11-15	-277.9	-280.572	1	1	1	transecte 47-1.mpg	transecte HD 2.m2v	1	3	0	0	0	0	0	0	0	0	0	1	177	10.7515	-4	18	9	-0.012207	1.01844	9
451	464	10216	MV Bon Pigall	47	3.27674	41.9162	12:13:54	2009-11-15	-276.7	-276.767	1	1	1	transecte 47-1.mpg	transecte HD 2.m2v	1	3	0	0	0	0	0	0	0	0	0	1	176	11.3311	-4	11	9	-0.762558	1.02098	9
452	465	10239	MV Bon Pigall	47	3.27669	41.9164	12:14:05	2009-11-15	-275.5	-275.607	1	1	1	transecte 47-1.mpg	transecte HD 2.m2v	1	3	0	0	0	0	0	0	0	0	0	1	161	13.6597	-4	4	9	-0.662422	1.0316	9
453	466	10708	MV Bon Pigall	47	3.27718	41.9164	12:18:00	2009-11-15	-264.8	-267.1	1	1	1	transecte 47-1.mpg	transecte HD 2.m2v	1	3	0	0	0	0	0	0	0	0	0	1	186	15.3572	-4	-2	10	-0.900269	1.04045	10
454	467	11440	MV Bon Pigall	47	3.27819	41.9164	12:24:06	2009-11-15	-246.5	-248.855	1	1	1	transecte 47-1.mpg	transecte HD 3.m2v	1	3	0	0	0	0	0	0	0	0	0	1	168	14.4516	-4	-9	9	4.28133	1.03782	9
455	468	11441	MV Bon Pigall	47	3.27816	41.9165	12:24:06	2009-11-15	-246.1	-247.428	1	1	1	transecte 47-1.mpg	transecte HD 3.m2v	1	3	0	0	0	0	0	0	0	0	0	1	155	14.8287	-4	-9	9	-1.18113	1.03801	9
456	469	11451	MV Bon Pigall	47	3.27829	41.9163	12:24:11	2009-11-15	-244.9	-248.117	1	1	1	transecte 47-1.mpg	transecte HD 3.m2v	1	3	0	0	0	0	0	0	0	0	0	1	168	15.7932	-4	-9	10	-8.85019	1.04469	10
457	470	11474	MV Bon Pigall	47	3.27837	41.9164	12:24:23	2009-11-15	-243.1	-245.619	1	1	1	transecte 47-1.mpg	transecte HD 3.m2v	1	3	0	0	0	0	0	0	0	0	0	1	196	13.1849	-4	-9	9	-0.943756	1.02778	9
458	471	11478	MV Bon Pigall	47	3.27813	41.9167	12:24:25	2009-11-15	-243.7	-246.803	1	1	1	transecte 47-1.mpg	transecte HD 3.m2v	1	3	0	0	0	0	0	0	0	0	0	1	164	18.0874	-4	-16	10	-8.27494	1.06124	10
459	472	11481	MV Bon Pigall	47	3.27854	41.9161	12:24:26	2009-11-15	-237.9	-247.321	1	1	1	transecte 47-1.mpg	transecte HD 3.m2v	1	3	0	0	0	0	0	0	0	0	0	1	179	13.4356	-4	-2	9	-0.1688	1.02842	9
460	473	11638	MV Bon Pigall	47	3.27826	41.9164	12:25:45	2009-11-15	-243.8	-248.117	1	1	1	transecte 47-1.mpg	transecte HD 3.m2v	1	3	0	0	0	0	0	0	0	0	0	1	168	15.7932	-4	-9	10	-8.85019	1.04469	10
461	474	11854	MV Bon Pigall	47	3.27822	41.9158	12:27:33	2009-11-15	-240.8	-256.679	1	1	1	transecte 47-1.mpg	transecte HD 3.m2v	1	3	0	0	0	0	0	0	0	0	0	1	157	14.1656	-4	-2	9	-5.60589	1.03913	9
462	475	11924	MV Bon Pigall	47	3.2785	41.9164	12:28:08	2009-11-15	-244.9	-241.818	1	1	1	transecte 47-1.mpg	transecte HD 3.m2v	1	3	0	0	0	0	0	0	0	0	0	1	196	12.6241	-4	-9	9	2.44398	1.02652	9
463	476	11927	MV Bon Pigall	47	3.27842	41.9163	12:28:09	2009-11-15	-245.7	-246.226	1	1	1	transecte 47-1.mpg	transecte HD 3.m2v	1	3	0	0	0	0	0	0	0	0	0	1	195	16.5217	-4	-9	10	0.800037	1.04431	10
464	477	12502	MV Bon Pigall	47	3.2784	41.9164	12:32:57	2009-11-15	-248.1	-245.619	1	1	0	transecte 47-1.mpg		1	3	0	0	0	0	0	0	0	0	0	1	196	13.1849	-4	-9	9	-0.943756	1.02778	9
465	479	13807	MV Bon Pigall	47	3.27872	41.917	12:43:49	2009-11-15	-202.6	-229.596	1	1	1	transecte 47-1.mpg	transecte HD 3.m2v	1	3	0	0	0	0	0	0	0	0	0	1	193	13.5411	-4	-9	9	1.8939	1.03107	9
466	480	13817	MV Bon Pigall	47	3.2791	41.9161	12:43:54	2009-11-15	-230.3	-236.975	1	1	1	transecte 47-1.mpg	transecte HD 3.m2v	1	3	0	0	0	0	0	0	0	0	0	1	164	12.9948	-4	-2	9	1.21222	1.03249	9
467	482	14162	MV Bon Pigall	47	3.27963	41.9167	12:46:47	2009-11-15	-209.5	-213.761	1	1	1	transecte 47-1.mpg	transecte HD 3.m2v	1	3	0	0	0	0	0	0	0	0	0	1	215	16.9472	-4	18	10	-4.59375	1.04815	10
468	483	14192	MV Bon Pigall	47	3.27974	41.9165	12:47:02	2009-11-15	-213.2	-214.183	1	1	1	transecte 47-1.mpg	transecte HD 3.m2v	1	3	0	0	0	0	0	0	0	0	0	1	217	20.6345	-4	32	10	-1.31884	1.06912	10
469	484	14392	MV Bon Pigall	47	3.28001	41.9165	12:48:42	2009-11-15	-204.7	-207.581	1	1	1	transecte 47-1.mpg	transecte HD 3.m2v	1	3	0	0	0	0	0	0	0	0	0	1	191	19.3666	-4	53	10	-18.4812	1.07893	10
470	485	14395	MV Bon Pigall	47	3.28002	41.9166	12:48:43	2009-11-15	-201	-204.222	1	1	1	transecte 47-1.mpg	transecte HD 3.m2v	1	3	0	0	0	0	0	0	0	0	0	1	165	17.4068	17	53	10	2.7812	1.05055	10
471	486	14398	MV Bon Pigall	47	3.28017	41.9164	12:48:45	2009-11-15	-203.6	-203.658	1	1	1	transecte 47-1.mpg	transecte HD 3.m2v	1	3	0	0	0	0	0	0	0	0	0	1	187	17.7561	17	74	10	5.29366	1.0537	10
472	487	14401	MV Bon Pigall	47	3.28	41.9167	12:48:46	2009-11-15	-199	-203.846	1	1	1	transecte 47-1.mpg	transecte HD 3.m2v	1	3	0	0	0	0	0	0	0	0	0	1	165	17.1929	17	53	10	-5.94988	1.04884	10
473	488	14405	MV Bon Pigall	47	3.28005	41.9164	12:48:48	2009-11-15	-204.4	-206.421	1	1	1	transecte 47-1.mpg	transecte HD 3.m2v	1	3	0	0	0	0	0	0	0	0	0	1	187	20.5513	17	60	10	-6.53143	1.07244	10
474	489	14408	MV Bon Pigall	47	3.28016	41.9165	12:48:50	2009-11-15	-202.5	-203.193	1	1	1	transecte 47-1.mpg	transecte HD 3.m2v	1	3	0	0	0	0	0	0	0	0	0	1	191	17.0641	17	67	10	-0.181007	1.04678	10
475	490	14411	MV Bon Pigall	47	3.28002	41.9167	12:48:51	2009-11-15	-198.9	-203.846	1	1	1	transecte 47-1.mpg	transecte HD 3.m2v	1	3	0	0	0	0	0	0	0	0	0	1	165	17.1929	17	53	10	-5.94988	1.04884	10
476	491	14414	MV Bon Pigall	47	3.28013	41.9164	12:48:53	2009-11-15	-204.5	-206.507	1	1	1	transecte 47-1.mpg	transecte HD 3.m2v	1	3	0	0	0	0	0	0	0	0	0	1	187	17.7716	17	74	10	0.456142	1.05116	10
477	492	14424	MV Bon Pigall	47	3.28013	41.9164	12:48:58	2009-11-15	-203.4	-204.875	1	1	1	transecte 47-1.mpg	transecte HD 3.m2v	1	3	0	0	0	0	0	0	0	0	0	1	187	18.5483	17	67	10	2.13757	1.05848	10
478	493	14427	MV Bon Pigall	47	3.28004	41.9166	12:48:59	2009-11-15	-201.1	-205.355	1	1	1	transecte 47-1.mpg	transecte HD 3.m2v	1	3	0	0	0	0	0	0	0	0	0	1	191	18.9673	17	53	10	0.462627	1.06059	10
479	494	14430	MV Bon Pigall	47	3.28011	41.9165	12:49:01	2009-11-15	-202.5	-203.502	1	1	1	transecte 47-1.mpg	transecte HD 3.m2v	1	3	0	0	0	0	0	0	0	0	0	1	191	17.3074	38	67	10	6.19383	1.05082	10
480	495	14447	MV Bon Pigall	47	3.28008	41.9164	12:49:09	2009-11-15	-203.1	-206.455	1	1	1	transecte 47-1.mpg	transecte HD 3.m2v	1	3	0	0	0	0	0	0	0	0	0	1	187	20.2058	17	67	10	9.45625	1.07016	10
481	496	14450	MV Bon Pigall	47	3.28016	41.9165	12:49:11	2009-11-15	-201.1	-202.25	1	1	1	transecte 47-1.mpg	transecte HD 3.m2v	1	3	0	0	0	0	0	0	0	0	0	1	191	16.7791	17	67	10	-2.89993	1.04553	10
482	497	14473	MV Bon Pigall	47	3.28026	41.9162	12:49:22	2009-11-15	-203.1	-204.808	1	1	1	transecte 47-1.mpg	transecte HD 3.m2v	1	3	0	0	0	0	0	0	0	0	0	1	160	17.4949	17	88	10	1.15004	1.05615	10
483	498	14476	MV Bon Pigall	47	3.28059	41.9166	12:49:24	2009-11-15	-197.6	-192.062	1	1	1	transecte 47-1.mpg	transecte HD 3.m2v	1	3	0	0	0	0	0	0	0	0	0	1	151	16.4482	17	88	10	-1.89991	1.04478	10
484	499	14479	MV Bon Pigall	47	3.28023	41.9163	12:49:25	2009-11-15	-203.3	-204.601	1	1	1	transecte 47-1.mpg	transecte HD 3.m2v	1	3	0	0	0	0	0	0	0	0	0	1	187	17.5478	38	81	10	1.80006	1.05238	10
485	500	14482	MV Bon Pigall	47	3.28013	41.9166	12:49:27	2009-11-15	-200.5	-202.639	1	1	1	transecte 47-1.mpg	transecte HD 3.m2v	1	3	0	0	0	0	0	0	0	0	0	1	191	16.9541	17	67	10	2.806	1.04771	10
486	501	14486	MV Bon Pigall	47	3.28019	41.9163	12:49:29	2009-11-15	-203.1	-203.932	1	1	1	transecte 47-1.mpg	transecte HD 3.m2v	1	3	0	0	0	0	0	0	0	0	0	1	187	18.4885	38	81	10	2.05603	1.05713	10
487	502	14492	MV Bon Pigall	47	3.28014	41.916	12:49:32	2009-11-15	-200.2	-212.714	1	1	1	transecte 47-1.mpg	transecte HD 3.m2v	1	3	0	0	0	0	0	0	0	0	0	1	191	23.1194	17	88	10	5.31864	1.09005	10
488	503	14495	MV Bon Pigall	47	3.28022	41.9165	12:49:33	2009-11-15	-201.5	-201.476	1	1	1	transecte 47-1.mpg	transecte HD 3.m2v	1	3	0	0	0	0	0	0	0	0	0	1	191	16.4992	17	74	10	3.14388	1.0443	10
489	504	14535	MV Bon Pigall	47	3.28026	41.9164	12:49:53	2009-11-15	-201.7	-202.392	1	1	0	transecte 47-1.mpg		1	3	0	0	0	0	0	0	0	0	0	1	161	17.7789	38	81	10	-3.13749	1.05414	10
490	505	14538	MV Bon Pigall	47	3.28027	41.9165	12:49:55	2009-11-15	-201.2	-200.687	1	1	0	transecte 47-1.mpg		1	3	0	0	0	0	0	0	0	0	0	1	172	16.6986	17	74	10	-5.96237	1.04655	10
491	506	14554	MV Bon Pigall	47	3.28015	41.9161	12:50:03	2009-11-15	-199.6	-209.451	1	1	0	transecte 47-1.mpg		1	3	0	0	0	0	0	0	0	0	0	1	191	19.8597	38	88	10	1.27497	1.06481	10
492	507	14571	MV Bon Pigall	47	3.28025	41.9162	12:50:11	2009-11-15	-200.8	-205.347	1	1	0	transecte 47-1.mpg		1	3	0	0	0	0	0	0	0	0	0	1	160	17.1155	38	88	10	-0.0249863	1.04683	10
493	508	14594	MV Bon Pigall	47	3.28041	41.9163	12:50:23	2009-11-15	-201.4	-200.214	1	1	0	transecte 47-1.mpg		1	3	0	0	0	0	0	0	0	0	0	1	161	19.9182	38	95	10	-2.33755	1.06711	10
494	509	14604	MV Bon Pigall	47	3.28033	41.9163	12:50:28	2009-11-15	-200.9	-201.625	1	1	0	transecte 47-1.mpg		1	3	0	0	0	0	0	0	0	0	0	1	161	17.0797	38	88	10	0.062561	1.05194	10
495	510	14607	MV Bon Pigall	47	3.28025	41.9164	12:50:29	2009-11-15	-200.2	-202.392	1	1	0	transecte 47-1.mpg		1	3	0	0	0	0	0	0	0	0	0	1	161	17.7789	38	81	10	-3.13749	1.05414	10
496	511	14637	MV Bon Pigall	47	3.28034	41.9163	12:50:44	2009-11-15	-199.9	-200.796	1	1	0	transecte 47-1.mpg		1	3	0	0	0	0	0	0	0	0	0	1	161	13.4201	38	88	9	-0.118828	1.03065	9
497	512	14667	MV Bon Pigall	47	3.28038	41.9164	12:50:59	2009-11-15	-200	-200.398	1	1	0	transecte 47-1.mpg		1	3	0	0	0	0	0	0	0	0	0	1	161	12.5817	17	88	9	-4.1748	1.03017	9
498	513	14670	MV Bon Pigall	47	3.28049	41.9163	12:51:01	2009-11-15	-199.9	-197.582	1	1	0	transecte 47-1.mpg		1	3	0	0	0	0	0	0	0	0	0	1	141	11.5686	38	102	18	1.26247	1.02171	18
499	514	14673	MV Bon Pigall	47	3.28047	41.9163	12:51:02	2009-11-15	-199.6	-199.267	1	1	0	transecte 47-1.mpg		1	3	0	0	0	0	0	0	0	0	0	1	160	19.3609	38	102	18	7.6438	1.06703	18
500	515	14676	MV Bon Pigall	47	3.28033	41.9164	12:51:04	2009-11-15	-200.1	-199.719	1	1	0	transecte 47-1.mpg		1	3	0	0	0	0	0	0	0	0	0	1	161	13.8699	38	88	9	3.23124	1.03444	9
501	516	14679	MV Bon Pigall	47	3.28062	41.9162	12:51:05	2009-11-15	-198.6	-197.634	1	1	0	transecte 47-1.mpg		1	3	0	0	0	0	0	0	0	0	0	1	153	15.7531	17	109	18	-7.41873	1.04224	18
502	517	14696	MV Bon Pigall	47	3.28052	41.9163	12:51:14	2009-11-15	-199.3	-197.848	1	1	0	transecte 47-1.mpg		1	3	0	0	0	0	0	0	0	0	0	1	153	14.1959	38	109	18	-1.45645	1.03182	18
503	518	14699	MV Bon Pigall	47	3.28042	41.9164	12:51:15	2009-11-15	-199.8	-199.807	1	1	0	transecte 47-1.mpg		1	3	0	0	0	0	0	0	0	0	0	1	161	17.8016	38	95	10	-0.781345	1.05397	10
504	519	14709	MV Bon Pigall	47	3.28054	41.9162	12:51:20	2009-11-15	-199	-198.358	1	1	0	transecte 47-1.mpg		1	3	0	0	0	0	0	0	0	0	0	1	153	13.0392	38	109	18	0.400066	1.02834	18
505	520	14759	MV Bon Pigall	47	3.28054	41.9161	12:51:45	2009-11-15	-195.9	-200.265	1	1	0	transecte 47-1.mpg		1	3	0	0	0	0	0	0	0	0	0	1	156	17.176	38	116	18	4.06876	1.04877	18
506	521	14802	MV Bon Pigall	47	3.28074	41.9162	12:52:07	2009-11-15	-199.4	-194.776	1	1	0	transecte 47-1.mpg		1	3	0	0	0	0	0	0	0	0	0	1	150	14.7857	38	123	18	-1.15013	1.03567	18
507	522	14819	MV Bon Pigall	47	3.28054	41.9163	12:52:15	2009-11-15	-198.8	-197.848	1	1	0	transecte 47-1.mpg		1	3	0	0	0	0	0	0	0	0	0	1	153	14.1959	38	109	18	-1.45645	1.03182	18
508	523	14828	MV Bon Pigall	47	3.28063	41.9162	12:52:20	2009-11-15	-198.4	-196.752	1	1	0	transecte 47-1.mpg		1	3	0	0	0	0	0	0	0	0	0	1	153	15.773	38	116	18	-0.387478	1.04141	18
509	524	14831	MV Bon Pigall	47	3.28037	41.9163	12:52:21	2009-11-15	-195.8	-201.994	1	1	0	transecte 47-1.mpg		1	3	0	0	0	0	0	0	0	0	0	1	160	15.8457	38	95	10	-3.6438	1.04137	10
510	525	14895	MV Bon Pigall	47	3.28072	41.9163	12:52:53	2009-11-15	-196.6	-193.917	1	1	0	transecte 47-1.mpg		1	3	0	0	0	0	0	0	0	0	0	1	150	14.5751	38	116	18	0.212288	1.03412	18
511	526	14898	MV Bon Pigall	47	3.28075	41.9161	12:52:55	2009-11-15	-195.5	-195.631	1	1	0	transecte 47-1.mpg		1	3	0	0	0	0	0	0	0	0	0	1	150	15.9226	60	130	18	2.29387	1.04032	18
512	527	14901	MV Bon Pigall	47	3.28075	41.9161	12:52:56	2009-11-15	-195.3	-195.631	1	1	0	transecte 47-1.mpg		1	3	0	0	0	0	0	0	0	0	0	1	150	15.9226	60	130	18	2.29387	1.04032	18
513	528	14978	MV Bon Pigall	47	3.28087	41.9164	12:53:35	2009-11-15	-197.1	-189.947	1	1	0	transecte 47-1.mpg		1	3	0	0	0	0	0	0	0	0	0	1	145	12.2462	38	123	18	-0.20647	1.02385	18
514	529	14981	MV Bon Pigall	47	3.28077	41.9161	12:53:36	2009-11-15	-193.1	-195.252	1	1	0	transecte 47-1.mpg		1	3	0	0	0	0	0	0	0	0	0	1	169	18.7067	60	137	18	-2.18115	1.05902	18
515	530	14984	MV Bon Pigall	47	3.28081	41.9161	12:53:38	2009-11-15	-193.8	-194.711	1	1	0	transecte 47-1.mpg		1	3	0	0	0	0	0	0	0	0	0	1	150	18.0837	60	137	18	-3.09372	1.05319	18
516	531	14987	MV Bon Pigall	47	3.28089	41.9163	12:53:39	2009-11-15	-196.8	-190.249	1	1	0	transecte 47-1.mpg		1	3	0	0	0	0	0	0	0	0	0	1	145	11.4707	60	130	18	2.63777	1.02087	18
517	532	14990	MV Bon Pigall	47	3.2808	41.916	12:53:41	2009-11-15	-190.4	-196.606	1	1	0	transecte 47-1.mpg		1	3	0	0	0	0	0	0	0	0	0	1	169	17.3269	82	144	18	-0.256348	1.04783	18
518	533	15000	MV Bon Pigall	47	3.28089	41.9163	12:53:46	2009-11-15	-196.8	-189.947	1	1	0	transecte 47-1.mpg		1	3	0	0	0	0	0	0	0	0	0	1	145	12.2462	38	123	18	-0.20647	1.02385	18
519	534	15010	MV Bon Pigall	47	3.2809	41.9162	12:53:51	2009-11-15	-194.9	-191.425	1	1	0	transecte 47-1.mpg		1	3	0	0	0	0	0	0	0	0	0	1	150	12.2871	60	137	18	4.26874	1.02495	18
520	535	15013	MV Bon Pigall	47	3.28084	41.916	12:53:52	2009-11-15	-190.8	-194.344	1	1	0	transecte 47-1.mpg		1	3	0	0	0	0	0	0	0	0	0	1	169	15.5369	82	144	18	5.12524	1.03977	18
521	536	15023	MV Bon Pigall	47	3.28088	41.9161	12:53:57	2009-11-15	-191.2	-193.039	1	1	0	transecte 47-1.mpg		1	3	0	0	0	0	0	0	0	0	0	1	169	13.6054	60	144	18	2.54374	1.02968	18
522	537	15026	MV Bon Pigall	47	3.28086	41.9161	12:53:59	2009-11-15	-191.9	-192.592	1	1	0	transecte 47-1.mpg		1	3	0	0	0	0	0	0	0	0	0	1	150	13.2796	60	144	18	-0.631142	1.02801	18
523	538	15029	MV Bon Pigall	47	3.28096	41.9163	12:54:00	2009-11-15	-195.7	-189.392	1	1	0	transecte 47-1.mpg		1	3	0	0	0	0	0	0	0	0	0	1	157	13.0687	60	137	18	-2.10629	1.02715	18
524	539	15039	MV Bon Pigall	47	3.28096	41.9162	12:54:05	2009-11-15	-194.2	-190.175	1	1	0	transecte 47-1.mpg		1	3	0	0	0	0	0	0	0	0	0	1	157	11.7319	60	137	18	-1.16882	1.02209	18
525	540	15042	MV Bon Pigall	47	3.28087	41.9162	12:54:07	2009-11-15	-192.3	-192.086	1	1	0	transecte 47-1.mpg		1	3	0	0	0	0	0	0	0	0	0	1	150	12.8845	60	137	18	-2.23751	1.0266	18
526	541	15045	MV Bon Pigall	47	3.28095	41.9162	12:54:08	2009-11-15	-193.1	-191.269	1	1	0	transecte 47-1.mpg		1	3	0	0	0	0	0	0	0	0	0	1	150	12.4285	60	144	18	1.41888	1.02433	18
527	542	15068	MV Bon Pigall	47	3.28105	41.9161	12:54:20	2009-11-15	-191.2	-190.702	1	1	0	transecte 47-1.mpg		1	3	0	0	0	0	0	0	0	0	0	1	164	12.4814	82	151	18	1.91889	1.02448	18
528	543	15078	MV Bon Pigall	47	3.28093	41.9162	12:54:25	2009-11-15	-191.4	-190.822	1	1	0	transecte 47-1.mpg		1	3	0	0	0	0	0	0	0	0	0	1	150	10.9685	60	137	18	0.624847	1.01913	18
529	544	15088	MV Bon Pigall	47	3.28108	41.9161	12:54:30	2009-11-15	-190.5	-190.044	1	1	0	transecte 47-1.mpg		1	3	0	0	0	0	0	0	0	0	0	1	164	11.2217	82	151	18	1.68734	1.01977	18
530	545	15098	MV Bon Pigall	47	3.28099	41.9162	12:54:35	2009-11-15	-191.2	-190.175	1	1	0	transecte 47-1.mpg		1	3	0	0	0	0	0	0	0	0	0	1	157	11.7319	60	137	18	-1.16882	1.02209	18
531	546	15101	MV Bon Pigall	47	3.28102	41.9163	12:54:36	2009-11-15	-193.4	-188.066	1	1	0	transecte 47-1.mpg		1	3	0	0	0	0	0	0	0	0	0	1	158	12.4139	60	137	18	0.762653	1.02477	18
532	547	15104	MV Bon Pigall	47	3.28099	41.9161	12:54:38	2009-11-15	-188.9	-191.044	1	1	0	transecte 47-1.mpg		1	3	0	0	0	0	0	0	0	0	0	1	157	12.3133	60	144	18	0.0811577	1.02379	18
533	548	15107	MV Bon Pigall	47	3.28099	41.9162	12:54:39	2009-11-15	-190.9	-189.818	1	1	0	transecte 47-1.mpg		1	3	0	0	0	0	0	0	0	0	0	1	157	12.1965	60	137	18	-0.793552	1.02381	18
534	549	591	MV Bon Pigall	47	3.2816	41.9165	13:59:58	2009-11-15	-41.5	-181.832	1	1	1	transecte 47-2.mpg	transecte HD 4.m2v	1	3	0	0	0	0	0	0	0	0	0	1	125	5.05715	17	123	18	1.71862	1.00516	18
535	551	1500	MV Bon Pigall	47	3.28389	41.9171	14:07:32	2009-11-15	-178.7	-181.056	1	1	1	transecte 47-2.mpg	transecte HD 4.m2v	1	3	0	0	0	0	0	0	0	0	0	1	144	4.27235	-4	18	4	-6.4312	1.01875	4
536	552	1509	MV Bon Pigall	47	3.28412	41.9166	14:07:37	2009-11-15	-178.4	-185.151	1	1	1	transecte 47-2.mpg	transecte HD 4.m2v	1	3	0	0	0	0	0	0	0	0	0	1	170	6.18771	-4	18	9	2.46868	1.00661	9
537	553	1546	MV Bon Pigall	47	3.28384	41.917	14:07:55	2009-11-15	-182.3	-181.601	1	1	1	transecte 47-2.mpg	transecte HD 4.m2v	1	3	0	0	0	0	0	0	0	0	0	1	164	6.77833	-4	18	9	-5.42488	1.01791	9
538	554	1556	MV Bon Pigall	47	3.28389	41.917	14:08:00	2009-11-15	-182.2	-181.631	1	1	1	transecte 47-2.mpg	transecte HD 4.m2v	1	3	0	0	0	0	0	0	0	0	0	1	141	8.54315	-4	18	9	-6.18734	1.02624	9
539	555	1559	MV Bon Pigall	47	3.28409	41.9171	14:08:02	2009-11-15	-177.5	-181.363	1	1	1	transecte 47-2.mpg	transecte HD 4.m2v	1	3	0	0	0	0	0	0	0	0	0	1	144	6.53405	-4	11	9	0.537395	1.00703	9
540	556	1569	MV Bon Pigall	47	3.284	41.917	14:08:07	2009-11-15	-181	-181.507	1	1	1	transecte 47-2.mpg	transecte HD 4.m2v	1	3	0	0	0	0	0	0	0	0	0	1	144	4.83157	-4	18	4	6.16245	1.00652	4
541	557	1599	MV Bon Pigall	47	3.28412	41.9171	14:08:22	2009-11-15	-178.9	-182	1	1	1	transecte 47-2.mpg	transecte HD 4.m2v	1	3	0	0	0	0	0	0	0	0	0	1	178	5.7296	-4	11	4	-1.25618	1.0055	4
542	558	1615	MV Bon Pigall	47	3.28408	41.917	14:08:30	2009-11-15	-180.9	-181.929	1	1	1	transecte 47-2.mpg	transecte HD 4.m2v	1	3	0	0	0	0	0	0	0	0	0	1	144	6.53253	-4	11	9	-0.699997	1.00734	9
543	559	1618	MV Bon Pigall	47	3.28399	41.917	14:08:31	2009-11-15	-181.9	-181.725	1	1	1	transecte 47-2.mpg	transecte HD 4.m2v	1	3	0	0	0	0	0	0	0	0	0	1	144	3.82973	-4	11	4	-2.59399	1.00355	4
544	560	1621	MV Bon Pigall	47	3.28404	41.917	14:08:33	2009-11-15	-180.7	-181.287	1	1	1	transecte 47-2.mpg	transecte HD 4.m2v	1	3	0	0	0	0	0	0	0	0	0	1	144	3.64751	-4	18	4	4.29993	1.00446	4
545	561	1625	MV Bon Pigall	47	3.28403	41.917	14:08:35	2009-11-15	-181	-181.287	1	1	1	transecte 47-2.mpg	transecte HD 4.m2v	1	3	0	0	0	0	0	0	0	0	0	1	144	3.64751	-4	18	4	4.29993	1.00446	4
546	562	1628	MV Bon Pigall	47	3.28406	41.917	14:08:36	2009-11-15	-181.9	-182.221	1	1	1	transecte 47-2.mpg	transecte HD 4.m2v	1	3	0	0	0	0	0	0	0	0	0	1	141	6.00826	-4	11	9	1.79396	1.00683	9
547	563	1631	MV Bon Pigall	47	3.28402	41.917	14:08:38	2009-11-15	-181.7	-181.507	1	1	1	transecte 47-2.mpg	transecte HD 4.m2v	1	3	0	0	0	0	0	0	0	0	0	1	144	4.83157	-4	18	4	6.16245	1.00652	4
548	564	1634	MV Bon Pigall	47	3.28403	41.917	14:08:39	2009-11-15	-181.5	-181.507	1	1	1	transecte 47-2.mpg	transecte HD 4.m2v	1	3	0	0	0	0	0	0	0	0	0	1	144	4.83157	-4	18	4	6.16245	1.00652	4
549	565	1637	MV Bon Pigall	47	3.28411	41.917	14:08:41	2009-11-15	-179.9	-182	1	1	1	transecte 47-2.mpg	transecte HD 4.m2v	1	3	0	0	0	0	0	0	0	0	0	1	178	5.7296	-4	11	4	-1.25618	1.0055	4
550	566	1640	MV Bon Pigall	47	3.28405	41.917	14:08:42	2009-11-15	-182.6	-182.502	1	1	1	transecte 47-2.mpg	transecte HD 4.m2v	1	3	0	0	0	0	0	0	0	0	0	1	141	4.54312	-4	11	4	0.981236	1.00392	4
551	567	1643	MV Bon Pigall	47	3.28405	41.9171	14:08:44	2009-11-15	-180	-181.287	1	1	1	transecte 47-2.mpg	transecte HD 4.m2v	1	3	0	0	0	0	0	0	0	0	0	1	144	3.64751	-4	18	4	4.29993	1.00446	4
552	568	1646	MV Bon Pigall	47	3.28414	41.917	14:08:45	2009-11-15	-180.1	-182	1	1	1	transecte 47-2.mpg	transecte HD 4.m2v	1	3	0	0	0	0	0	0	0	0	0	1	178	5.7296	-4	11	4	-1.25618	1.0055	4
553	569	1649	MV Bon Pigall	47	3.28405	41.917	14:08:47	2009-11-15	-182.1	-182.502	1	1	1	transecte 47-2.mpg	transecte HD 4.m2v	1	3	0	0	0	0	0	0	0	0	0	1	141	4.54312	-4	11	4	0.981236	1.00392	4
554	570	1652	MV Bon Pigall	47	3.28417	41.9172	14:08:48	2009-11-15	-176.1	-181.567	1	1	1	transecte 47-2.mpg	transecte HD 4.m2v	1	3	0	0	0	0	0	0	0	0	0	1	178	5.88295	-4	11	4	-2.4375	1.00688	4
555	571	1656	MV Bon Pigall	47	3.28402	41.9169	14:08:50	2009-11-15	-184.2	-182.574	1	1	1	transecte 47-2.mpg	transecte HD 4.m2v	1	3	0	0	0	0	0	0	0	0	0	1	141	3.7275	17	18	4	6.4311	1.00488	4
556	572	1665	MV Bon Pigall	47	3.28411	41.9171	14:08:55	2009-11-15	-180.1	-182	1	1	1	transecte 47-2.mpg	transecte HD 4.m2v	1	3	0	0	0	0	0	0	0	0	0	1	178	5.7296	-4	11	4	-1.25618	1.0055	4
557	573	1669	MV Bon Pigall	47	3.28403	41.9169	14:08:57	2009-11-15	-184.3	-182.569	1	1	1	transecte 47-2.mpg	transecte HD 4.m2v	1	3	0	0	0	0	0	0	0	0	0	1	141	2.14648	-4	18	4	1.31254	1.00217	4
558	574	1672	MV Bon Pigall	47	3.28422	41.9172	14:08:58	2009-11-15	-176.9	-181.813	1	1	1	transecte 47-2.mpg	transecte HD 4.m2v	1	3	0	0	0	0	0	0	0	0	0	1	178	3.17167	-4	11	4	-1.49374	1.0022	4
559	575	1688	MV Bon Pigall	47	3.28422	41.9172	14:09:06	2009-11-15	-176.6	-181.813	1	1	1	transecte 47-2.mpg	transecte HD 4.m2v	1	3	0	0	0	0	0	0	0	0	0	1	178	3.17167	-4	11	4	-1.49374	1.0022	4
560	577	1691	MV Bon Pigall	47	3.28399	41.9168	14:09:08	2009-11-15	-184.9	-183.165	1	1	1	transecte 47-2.mpg	transecte HD 4.m2v	1	3	0	0	0	0	0	0	0	0	0	1	141	4.08177	-4	18	4	-2.39353	1.00465	4
561	578	1694	MV Bon Pigall	47	3.28436	41.9172	14:09:09	2009-11-15	-174.7	-182.119	1	1	1	transecte 47-2.mpg	transecte HD 4.m2v	1	3	0	0	0	0	0	0	0	0	0	1	152	5.51083	-4	4	4	0.899982	1.00485	4
562	579	1697	MV Bon Pigall	47	3.28403	41.9169	14:09:11	2009-11-15	-184.4	-182.574	1	1	1	transecte 47-2.mpg	transecte HD 4.m2v	1	3	0	0	0	0	0	0	0	0	0	1	141	3.7275	17	18	4	6.4311	1.00488	4
563	580	1701	MV Bon Pigall	47	3.28426	41.9171	14:09:13	2009-11-15	-180.1	-182.48	1	1	1	transecte 47-2.mpg	transecte HD 4.m2v	1	3	0	0	0	0	0	0	0	0	0	1	178	4.29683	-4	11	4	-0.599861	1.0031	4
564	581	1704	MV Bon Pigall	47	3.2841	41.917	14:09:14	2009-11-15	-182.7	-182.667	1	1	1	transecte 47-2.mpg	transecte HD 4.m2v	1	3	0	0	0	0	0	0	0	0	0	1	178	5.64158	-4	11	4	-4.33149	1.00611	4
565	582	1713	MV Bon Pigall	47	3.28428	41.9171	14:09:19	2009-11-15	-179.7	-182.48	1	1	1	transecte 47-2.mpg	transecte HD 4.m2v	1	3	0	0	0	0	0	0	0	0	0	1	178	4.29683	-4	11	4	-0.599861	1.0031	4
566	583	1717	MV Bon Pigall	47	3.28414	41.917	14:09:21	2009-11-15	-183.1	-182.709	1	1	1	transecte 47-2.mpg	transecte HD 4.m2v	1	3	0	0	0	0	0	0	0	0	0	1	178	4.79808	-4	11	4	2.23122	1.00411	4
567	584	1720	MV Bon Pigall	47	3.28409	41.917	14:09:22	2009-11-15	-180.2	-181.69	1	1	1	transecte 47-2.mpg	transecte HD 4.m2v	1	3	0	0	0	0	0	0	0	0	0	1	144	5.90085	-4	11	4	-1.13125	1.00561	4
568	585	1723	MV Bon Pigall	47	3.28416	41.9171	14:09:24	2009-11-15	-179.8	-181.921	1	1	1	transecte 47-2.mpg	transecte HD 4.m2v	1	3	0	0	0	0	0	0	0	0	0	1	178	6.84263	-4	11	9	1.15614	1.00781	9
569	586	1726	MV Bon Pigall	47	3.28407	41.917	14:09:25	2009-11-15	-182	-182.221	1	1	1	transecte 47-2.mpg	transecte HD 4.m2v	1	3	0	0	0	0	0	0	0	0	0	1	141	6.00826	-4	11	9	1.79396	1.00683	9
570	587	1745	MV Bon Pigall	47	3.28409	41.917	14:09:35	2009-11-15	-181.3	-182.221	1	1	1	transecte 47-2.mpg	transecte HD 4.m2v	1	3	0	0	0	0	0	0	0	0	0	1	141	6.00826	-4	11	9	1.79396	1.00683	9
571	588	1845	MV Bon Pigall	47	3.2843	41.917	14:10:25	2009-11-15	-179.9	-183.631	1	1	1	transecte 47-2.mpg	transecte HD 4.m2v	1	3	0	0	0	0	0	0	0	0	0	1	178	4.85569	-4	11	4	1.35641	1.00432	4
572	589	1909	MV Bon Pigall	47	3.28442	41.9167	14:10:57	2009-11-15	-183.2	-185.716	1	1	1	transecte 47-2.mpg	transecte HD 4.m2v	1	3	0	0	0	0	0	0	0	0	0	1	175	5.70884	-4	11	4	1.24369	1.00583	4
573	590	1932	MV Bon Pigall	47	3.28438	41.9166	14:11:08	2009-11-15	-184	-186.37	1	1	1	transecte 47-2.mpg	transecte HD 4.m2v	1	3	0	0	0	0	0	0	0	0	0	1	184	6.08335	-4	11	9	1.10636	1.00955	9
574	591	1935	MV Bon Pigall	47	3.28443	41.9166	14:11:10	2009-11-15	-183.4	-186.435	1	1	1	transecte 47-2.mpg	transecte HD 4.m2v	1	3	0	0	0	0	0	0	0	0	0	1	184	4.80776	-4	11	4	6.52514	1.00658	4
575	592	1951	MV Bon Pigall	47	3.28443	41.9166	14:11:18	2009-11-15	-184.1	-186.477	1	1	1	transecte 47-2.mpg	transecte HD 4.m2v	1	3	0	0	0	0	0	0	0	0	0	1	175	3.82954	-4	11	4	-3.03144	1.00408	4
576	593	1955	MV Bon Pigall	47	3.28452	41.9165	14:11:20	2009-11-15	-183.6	-187.753	1	1	1	transecte 47-2.mpg	transecte HD 4.m2v	1	3	0	0	0	0	0	0	0	0	0	1	184	7.34641	-4	11	9	0.818634	1.01014	9
577	594	1958	MV Bon Pigall	47	3.28446	41.9168	14:11:21	2009-11-15	-183.3	-185.261	1	1	1	transecte 47-2.mpg	transecte HD 4.m2v	1	3	0	0	0	0	0	0	0	0	0	1	175	5.0357	-4	11	4	-1.90639	1.0049	4
578	595	1961	MV Bon Pigall	47	3.28448	41.9166	14:11:23	2009-11-15	-184.2	-187.268	1	1	1	transecte 47-2.mpg	transecte HD 4.m2v	1	3	0	0	0	0	0	0	0	0	0	1	184	7.414	-4	11	9	2.73743	1.0095	9
579	596	3968	MV Bon Pigall	58	3.33771	41.897	11:44:17	2009-11-16	-323.3	-323.653	1	1	0	0000.mpg		1	3	0	0	0	0	0	0	0	0	0	1	159	13.2342	38	46	9	-7.22542	1.03206	9
580	597	4035	MV Bon Pigall	58	3.33786	41.897	11:44:50	2009-11-16	-323.3	-324.56	1	1	0	0000.mpg		1	3	0	0	0	0	0	0	0	0	0	1	128	9.00822	60	46	9	1.75018	1.02026	9
581	598	5204	MV Bon Pigall	58	3.33799	41.8966	11:54:35	2009-11-16	-321.2	-338.047	1	1	1	0000.mpg	transecte HD 58.m2v	1	3	1	0	0	0	0	0	0	0	0	0	101	20.2176	-4	11	10	-18.2627	1.0969	10
582	600	2556	MV Bon Pigall	58	3.3382	41.8992	12:34:21	2009-11-16	-290.8	-290.888	1	1	0	0002.mpg		1	3	0	0	0	0	0	0	0	0	0	1	131	7.73161	17	-2	9	2.52495	1.05364	9
583	601	2578	MV Bon Pigall	58	3.33808	41.8992	12:34:32	2009-11-16	-290.8	-289.898	1	1	1	0002.mpg	transecte HD 1.m2v	1	3	0	0	0	0	0	0	0	0	0	1	133	11.9987	-4	-2	9	4.01211	1.02569	9
584	603	2611	MV Bon Pigall	58	3.33789	41.8992	12:34:48	2009-11-16	-284.2	-287.696	1	1	1	0002.mpg	transecte HD 1.m2v	1	3	0	0	0	0	0	0	0	0	0	1	130	9.77524	-4	-2	9	-1.06277	1.01695	9
585	604	2614	MV Bon Pigall	58	3.33804	41.8993	12:34:49	2009-11-16	-284.2	-287.863	1	1	1	0002.mpg	transecte HD 1.m2v	1	3	0	0	0	0	0	0	0	0	0	1	133	11.2126	-4	-2	9	-2.9314	1.02567	9
586	605	2624	MV Bon Pigall	58	3.33784	41.8994	12:34:55	2009-11-16	-284.5	-285.027	1	1	1	0002.mpg	transecte HD 1.m2v	1	3	0	0	0	0	0	0	0	0	0	1	149	14.3578	-4	-2	9	-9.15661	1.03845	9
587	606	2646	MV Bon Pigall	58	3.33798	41.8993	12:35:06	2009-11-16	-278.3	-286.128	1	1	1	0002.mpg	transecte HD 1.m2v	1	3	0	0	0	0	0	0	0	0	0	1	130	10.0863	17	-2	9	14.8752	1.03033	9
588	607	2651	MV Bon Pigall	58	3.33807	41.8992	12:35:08	2009-11-16	-288.2	-289.546	1	1	1	0002.mpg	transecte HD 1.m2v	1	3	0	0	0	0	0	0	0	0	0	1	133	11.3703	-4	-2	9	-1.17474	1.02057	9
589	608	2654	MV Bon Pigall	58	3.33793	41.8993	12:35:10	2009-11-16	-284.5	-287.696	1	1	1	0002.mpg	transecte HD 1.m2v	1	3	0	0	0	0	0	0	0	0	0	1	130	9.77524	-4	-2	9	-1.06277	1.01695	9
590	609	2657	MV Bon Pigall	58	3.33819	41.8993	12:35:11	2009-11-16	-286.9	-288.478	1	1	1	0002.mpg	transecte HD 1.m2v	1	3	0	0	0	0	0	0	0	0	0	1	133	12.1732	-4	-2	9	1.01871	1.02798	9
591	610	2692	MV Bon Pigall	58	3.33828	41.8993	12:35:29	2009-11-16	-286.9	-290.515	1	1	1	0002.mpg	transecte HD 1.m2v	1	3	0	0	0	0	0	0	0	0	0	1	131	7.24887	-4	-2	9	-1.60046	1.00893	9
592	611	2715	MV Bon Pigall	58	3.3382	41.8994	12:35:40	2009-11-16	-289.5	-287.83	1	1	1	0002.mpg	transecte HD 1.m2v	1	3	0	0	0	0	0	0	0	0	0	1	121	7.95545	-4	-2	9	2.51293	1.01184	9
593	612	2719	MV Bon Pigall	58	3.3378	41.8993	12:35:42	2009-11-16	-281	-286.688	1	1	1	0002.mpg	transecte HD 1.m2v	1	3	0	0	0	0	0	0	0	0	0	1	130	10.5241	-4	-2	9	3.22533	1.01922	9
594	613	2722	MV Bon Pigall	58	3.33825	41.8994	12:35:44	2009-11-16	-288.3	-288.731	1	1	1	0002.mpg	transecte HD 1.m2v	1	3	0	0	0	0	0	0	0	0	0	1	133	11.2737	-4	-2	9	3.35026	1.02204	9
595	614	2728	MV Bon Pigall	58	3.33789	41.8993	12:35:46	2009-11-16	-282.2	-286.532	1	1	1	0002.mpg	transecte HD 1.m2v	1	3	0	0	0	0	0	0	0	0	0	1	130	12.4647	-4	-2	9	0.899696	1.02573	9
596	615	2734	MV Bon Pigall	58	3.33792	41.8993	12:35:49	2009-11-16	-282.2	-287.696	1	1	1	0002.mpg	transecte HD 1.m2v	1	3	0	0	0	0	0	0	0	0	0	1	130	9.77524	-4	-2	9	-1.06277	1.01695	9
597	616	2738	MV Bon Pigall	58	3.33821	41.8994	12:35:52	2009-11-16	-286.9	-287.83	1	1	1	0002.mpg	transecte HD 1.m2v	1	3	0	0	0	0	0	0	0	0	0	1	121	7.95545	-4	-2	9	2.51293	1.01184	9
598	617	2814	MV Bon Pigall	58	3.33814	41.8995	12:36:30	2009-11-16	-283.3	-285.413	1	1	1	0002.mpg	transecte HD 1.m2v	1	3	0	0	0	0	0	0	0	0	0	1	121	12.4572	-4	-2	9	0.643921	1.03258	9
599	618	2829	MV Bon Pigall	58	3.33797	41.8993	12:36:37	2009-11-16	-283.3	-286.343	1	1	1	0002.mpg	transecte HD 1.m2v	1	3	0	0	0	0	0	0	0	0	0	1	130	8.28525	-4	-2	9	-2.86236	1.01536	9
600	619	2832	MV Bon Pigall	58	3.33817	41.8995	12:36:38	2009-11-16	-284	-285.413	1	1	1	0002.mpg	transecte HD 1.m2v	1	3	0	0	0	0	0	0	0	0	0	1	121	12.4572	-4	-2	9	0.643921	1.03258	9
601	620	2842	MV Bon Pigall	58	3.33783	41.8993	12:36:43	2009-11-16	-283.8	-286.688	1	1	1	0002.mpg	transecte HD 1.m2v	1	3	0	0	0	0	0	0	0	0	0	1	130	10.5241	-4	-2	9	3.22533	1.01922	9
602	621	2891	MV Bon Pigall	58	3.3355	41.8996	12:37:08	2009-11-16	-281.2	-263.191	1	1	1	0002.mpg	transecte HD 1.m2v	1	3	0	0	0	0	0	0	0	0	0	1	85	8.94387	-4	4	9	2.2934	1.01369	9
603	622	2907	MV Bon Pigall	58	3.33804	41.8997	12:37:16	2009-11-16	-63.8	-281.867	1	1	1	0002.mpg	transecte HD 1.m2v	1	3	0	0	0	0	0	0	0	0	0	1	104	9.78633	-4	-2	9	-1.90639	1.02064	9
604	623	2910	MV Bon Pigall	58	3.33788	41.8995	12:37:18	2009-11-16	-278	-283.431	1	1	1	0002.mpg	transecte HD 1.m2v	1	3	0	0	0	0	0	0	0	0	0	1	149	7.11273	-4	-2	9	0.16861	1.01505	9
605	624	2927	MV Bon Pigall	58	3.3378	41.9001	12:37:26	2009-11-16	-279.1	-273.486	1	1	1	0002.mpg	transecte HD 1.m2v	1	3	0	0	0	0	0	0	0	0	0	1	99	12.6675	-4	-2	9	-11.3623	1.0394	9
606	625	2949	MV Bon Pigall	58	3.3379	41.8996	12:37:37	2009-11-16	-256.6	-281.971	1	1	1	0002.mpg	transecte HD 1.m2v	1	3	0	0	0	0	0	0	0	0	0	1	126	13.226	-4	-2	9	4.41856	1.02936	9
607	626	2953	MV Bon Pigall	58	3.33806	41.8996	12:37:39	2009-11-16	-280.5	-282.495	1	1	1	0002.mpg	transecte HD 1.m2v	1	3	0	0	0	0	0	0	0	0	0	1	104	11.9201	-4	-2	9	-1.27487	1.02634	9
608	627	2956	MV Bon Pigall	58	3.33791	41.8994	12:37:41	2009-11-16	-280.5	-284.629	1	1	1	0002.mpg	transecte HD 1.m2v	1	3	0	0	0	0	0	0	0	0	0	1	149	14.3818	-4	-2	9	-5.47504	1.03874	9
609	628	2959	MV Bon Pigall	58	3.33801	41.8996	12:37:42	2009-11-16	-280.5	-281.786	1	1	1	0002.mpg	transecte HD 1.m2v	1	3	0	0	0	0	0	0	0	0	0	1	126	10.1539	-4	-2	9	6.9685	1.01848	9
610	629	2962	MV Bon Pigall	58	3.33805	41.8996	12:37:43	2009-11-16	-279.8	-283.043	1	1	1	0002.mpg	transecte HD 1.m2v	1	3	0	0	0	0	0	0	0	0	0	1	104	12.3998	-4	-2	9	3.1374	1.02477	9
611	630	2967	MV Bon Pigall	58	3.33794	41.8996	12:37:46	2009-11-16	-277	-281.027	1	1	1	0002.mpg	transecte HD 1.m2v	1	3	0	0	0	0	0	0	0	0	0	1	126	10.7472	-4	-2	9	-4.1563	1.02567	9
612	631	2970	MV Bon Pigall	58	3.33832	41.8995	12:37:47	2009-11-16	-285.7	-285.986	1	1	1	0002.mpg	transecte HD 1.m2v	1	3	0	0	0	0	0	0	0	0	0	1	137	10.4306	-4	-2	9	12.1565	1.02541	9
613	632	2973	MV Bon Pigall	58	3.33778	41.8996	12:37:49	2009-11-16	-275.3	-281.068	1	1	1	0002.mpg	transecte HD 1.m2v	1	3	0	0	0	0	0	0	0	0	0	1	135	10.8562	-4	-2	9	-3.14999	1.02069	9
614	633	2975	MV Bon Pigall	58	3.33821	41.8996	12:37:50	2009-11-16	-275.3	-283.872	1	1	1	0002.mpg	transecte HD 1.m2v	1	3	0	0	0	0	0	0	0	0	0	1	104	5.39509	17	-2	5	10.7121	1.01658	5
615	634	2981	MV Bon Pigall	58	3.33811	41.8996	12:37:53	2009-11-16	-283.7	-283.08	1	1	1	0002.mpg	transecte HD 1.m2v	1	3	0	0	0	0	0	0	0	0	0	1	104	14.5656	-4	-2	9	-3.30601	1.03834	9
616	635	2986	MV Bon Pigall	58	3.33797	41.8995	12:37:56	2009-11-16	-281.4	-283.279	1	1	1	0002.mpg	transecte HD 1.m2v	1	3	0	0	0	0	0	0	0	0	0	1	149	9.48899	-4	-2	9	-4.74987	1.01838	9
617	636	2989	MV Bon Pigall	58	3.338	41.8996	12:37:57	2009-11-16	-279.5	-281.786	1	1	1	0002.mpg	transecte HD 1.m2v	1	3	0	0	0	0	0	0	0	0	0	1	126	10.1539	-4	-2	9	6.9685	1.01848	9
618	637	2992	MV Bon Pigall	58	3.33831	41.8997	12:37:58	2009-11-16	-281.4	-282.815	1	1	1	0002.mpg	transecte HD 1.m2v	1	3	0	0	0	0	0	0	0	0	0	1	124	10.948	-4	-2	9	0.837326	1.02168	9
619	638	3079	MV Bon Pigall	58	3.3382	41.8996	12:38:42	2009-11-16	-281.4	-283.998	1	1	1	0002.mpg	transecte HD 1.m2v	1	3	0	0	0	0	0	0	0	0	0	1	104	7.79079	-4	-2	9	-4.76837	1.02446	9
620	639	3082	MV Bon Pigall	58	3.33805	41.8998	12:38:43	2009-11-16	-282	-279.017	1	1	1	0002.mpg	transecte HD 1.m2v	1	3	0	0	0	0	0	0	0	0	0	1	139	13.9871	-4	-2	9	6.5876	1.03539	9
621	640	3087	MV Bon Pigall	58	3.33832	41.8996	12:38:46	2009-11-16	-284.1	-284.798	1	1	1	0002.mpg	transecte HD 1.m2v	1	3	0	0	0	0	0	0	0	0	0	1	124	16.8758	-4	-2	10	0.312424	1.05037	10
622	641	3377	MV Bon Pigall	58	3.33821	41.8997	12:41:11	2009-11-16	-273.3	-281.174	1	1	1	0002.mpg	transecte HD 1.m2v	1	3	0	0	0	0	0	0	0	0	0	1	139	6.27808	-4	-2	9	2.22454	1.00814	9
623	642	3380	MV Bon Pigall	58	3.33862	41.8996	12:41:12	2009-11-16	-279.6	-286.148	1	1	1	0002.mpg	transecte HD 1.m2v	1	3	0	0	0	0	0	0	0	0	0	1	115	14.9356	-4	-2	9	8.98094	1.04185	9
624	643	3389	MV Bon Pigall	58	3.3384	41.8996	12:41:17	2009-11-16	-284.4	-285.656	1	1	1	0002.mpg	transecte HD 1.m2v	1	3	0	0	0	0	0	0	0	0	0	1	124	15.6469	-4	-2	10	-2.51884	1.04024	10
625	644	3394	MV Bon Pigall	58	3.33822	41.8997	12:41:19	2009-11-16	-280.5	-283.621	1	1	1	0002.mpg	transecte HD 1.m2v	1	3	0	0	0	0	0	0	0	0	0	1	104	12.7597	-4	-2	9	-13.4874	1.04041	9
626	645	3396	MV Bon Pigall	58	3.33843	41.8998	12:41:21	2009-11-16	-280.9	-281.589	1	1	1	0002.mpg	transecte HD 1.m2v	1	3	0	0	0	0	0	0	0	0	0	1	124	11.3891	-4	-2	9	8.67519	1.02779	9
627	646	3413	MV Bon Pigall	58	3.33825	41.8998	12:41:29	2009-11-16	-280.9	-281.438	1	1	1	0002.mpg	transecte HD 1.m2v	1	3	0	0	0	0	0	0	0	0	0	1	139	10.5702	-4	-2	9	7.38144	1.02293	9
628	647	3422	MV Bon Pigall	58	3.33832	41.8997	12:41:33	2009-11-16	-280	-283.603	1	1	1	0002.mpg	transecte HD 1.m2v	1	3	0	0	0	0	0	0	0	0	0	1	124	7.00291	-4	-2	9	-9.89342	1.01301	9
629	648	3425	MV Bon Pigall	58	3.33845	41.8996	12:41:35	2009-11-16	-281.4	-286.322	1	1	1	0002.mpg	transecte HD 1.m2v	1	3	0	0	0	0	0	0	0	0	0	1	124	12.1899	-4	-2	9	-3.08113	1.026	9
630	649	3428	MV Bon Pigall	58	3.33818	41.8998	12:41:36	2009-11-16	-283.4	-281.021	1	1	1	0002.mpg	transecte HD 1.m2v	1	3	0	0	0	0	0	0	0	0	0	1	139	9.12203	-4	-2	9	-8.56857	1.01893	9
631	650	3431	MV Bon Pigall	58	3.33811	41.9003	12:41:38	2009-11-16	-278.1	-270.853	1	1	1	0002.mpg	transecte HD 1.m2v	1	3	0	0	0	0	0	0	0	0	0	1	107	13.6563	-4	-2	9	-5.65624	1.03678	9
632	651	3436	MV Bon Pigall	58	3.33817	41.8997	12:41:40	2009-11-16	-279.3	-282.037	1	1	1	0002.mpg	transecte HD 1.m2v	1	3	0	0	0	0	0	0	0	0	0	1	104	8.89439	-4	-2	9	-0.705719	1.02101	9
633	652	3441	MV Bon Pigall	58	3.33826	41.8997	12:41:43	2009-11-16	-279.3	-282.136	1	1	1	0002.mpg	transecte HD 1.m2v	1	3	0	0	0	0	0	0	0	0	0	1	104	11.0056	-4	-2	9	-0.881004	1.02224	9
634	653	3444	MV Bon Pigall	58	3.33822	41.8997	12:41:45	2009-11-16	-280.1	-281.537	1	1	1	0002.mpg	transecte HD 1.m2v	1	3	0	0	0	0	0	0	0	0	0	1	104	9.12316	-4	-2	9	7.73163	1.01621	9
635	654	3447	MV Bon Pigall	58	3.33852	41.8998	12:41:46	2009-11-16	-279.9	-283.59	1	1	1	0002.mpg	transecte HD 1.m2v	1	3	0	0	0	0	0	0	0	0	0	1	92	14.2451	-4	-2	9	5.25627	1.03575	9
636	655	3452	MV Bon Pigall	58	3.33835	41.9003	12:41:49	2009-11-16	-282.2	-272.14	1	1	1	0002.mpg	transecte HD 1.m2v	1	3	0	0	0	0	0	0	0	0	0	1	150	10.2259	-4	-2	9	-2.57549	1.01914	9
637	656	3455	MV Bon Pigall	58	3.3383	41.8997	12:41:50	2009-11-16	-280.6	-282.815	1	1	1	0002.mpg	transecte HD 1.m2v	1	3	0	0	0	0	0	0	0	0	0	1	124	10.948	-4	-2	9	0.837326	1.02168	9
638	657	3458	MV Bon Pigall	58	3.33836	41.8997	12:41:51	2009-11-16	-281.8	-283.627	1	1	1	0002.mpg	transecte HD 1.m2v	1	3	0	0	0	0	0	0	0	0	0	1	124	6.94148	-4	-2	9	-1.544	1.01308	9
639	658	3461	MV Bon Pigall	58	3.33795	41.8997	12:41:53	2009-11-16	-274.4	-280.202	1	1	1	0002.mpg	transecte HD 1.m2v	1	3	0	0	0	0	0	0	0	0	0	1	126	8.67282	-4	-2	9	7.58152	1.01869	9
640	659	3463	MV Bon Pigall	58	3.33836	41.8997	12:41:54	2009-11-16	-281.9	-283.627	1	1	1	0002.mpg	transecte HD 1.m2v	1	3	0	0	0	0	0	0	0	0	0	1	124	6.94148	-4	-2	9	-1.544	1.01308	9
641	660	3467	MV Bon Pigall	58	3.33814	41.8998	12:41:56	2009-11-16	-281.9	-280.634	1	1	1	0002.mpg	transecte HD 1.m2v	1	3	0	0	0	0	0	0	0	0	0	1	139	11.6265	-4	-2	9	-5.93758	1.02898	9
642	661	3471	MV Bon Pigall	58	3.33866	41.8998	12:41:58	2009-11-16	-282.6	-285.002	1	1	1	0002.mpg	transecte HD 1.m2v	1	3	0	0	0	0	0	0	0	0	0	1	92	7.89406	-4	-2	9	6.55594	1.01383	9
643	662	3474	MV Bon Pigall	58	3.33817	41.8999	12:42:00	2009-11-16	-276	-278.93	1	1	1	0002.mpg	transecte HD 1.m2v	1	3	0	0	0	0	0	0	0	0	0	1	139	7.47292	-4	-2	9	-7.26852	1.01523	9
644	663	3477	MV Bon Pigall	58	3.3387	41.8997	12:42:01	2009-11-16	-283.6	-285.68	1	1	1	0002.mpg	transecte HD 1.m2v	1	3	0	0	0	0	0	0	0	0	0	1	115	8.90178	-4	-2	9	-1.16215	1.01472	9
645	664	3480	MV Bon Pigall	58	3.3382	41.8999	12:42:02	2009-11-16	-277.1	-279.432	1	1	1	0002.mpg	transecte HD 1.m2v	1	3	0	0	0	0	0	0	0	0	0	1	139	10.292	-4	-2	9	2.84348	1.0262	9
646	665	3483	MV Bon Pigall	58	3.33865	41.8998	12:42:04	2009-11-16	-282.4	-284.893	1	1	1	0002.mpg	transecte HD 1.m2v	1	3	0	0	0	0	0	0	0	0	0	1	92	5.01552	-4	-2	5	2.51884	1.00646	5
647	666	3521	MV Bon Pigall	58	3.33827	41.8999	12:42:23	2009-11-16	-282.4	-280.018	1	1	1	0002.mpg	transecte HD 1.m2v	1	3	0	0	0	0	0	0	0	0	0	1	124	6.43462	-4	-2	9	11.0559	1.01963	9
648	667	3525	MV Bon Pigall	58	3.33842	41.8999	12:42:25	2009-11-16	-277.8	-281.389	1	1	1	0002.mpg	transecte HD 1.m2v	1	3	0	0	0	0	0	0	0	0	0	1	124	7.36996	-4	-2	9	-0.0190735	1.01439	9
649	668	3535	MV Bon Pigall	58	3.33855	41.8998	12:42:30	2009-11-16	-281.4	-283.59	1	1	1	0002.mpg	transecte HD 1.m2v	1	3	0	0	0	0	0	0	0	0	0	1	92	14.2451	-4	-2	9	5.25627	1.03575	9
650	669	3538	MV Bon Pigall	58	3.3381	41.8998	12:42:31	2009-11-16	-281.4	-280.677	1	1	1	0002.mpg	transecte HD 1.m2v	1	3	0	0	0	0	0	0	0	0	0	1	139	13.2995	-4	-2	9	-2.7874	1.03142	9
651	670	3541	MV Bon Pigall	58	3.3385	41.9001	12:42:33	2009-11-16	-276.2	-277.797	1	1	1	0002.mpg	transecte HD 1.m2v	1	3	0	0	0	0	0	0	0	0	0	1	127	10.0981	-4	-2	9	-7.50599	1.02151	9
652	671	3557	MV Bon Pigall	58	3.33818	41.8999	12:42:41	2009-11-16	-274.4	-279.432	1	1	1	0002.mpg	transecte HD 1.m2v	1	3	0	0	0	0	0	0	0	0	0	1	139	10.292	-4	-2	9	2.84348	1.0262	9
653	672	3560	MV Bon Pigall	58	3.3383	41.8996	12:42:42	2009-11-16	-276.3	-283.858	1	1	1	0002.mpg	transecte HD 1.m2v	1	3	0	0	0	0	0	0	0	0	0	1	124	13.0424	17	-2	9	14.8937	1.03974	9
654	673	3563	MV Bon Pigall	58	3.33845	41.8999	12:42:44	2009-11-16	-279.8	-281.099	1	1	1	0002.mpg	transecte HD 1.m2v	1	3	0	0	0	0	0	0	0	0	0	1	124	10.984	-4	-2	9	-10.775	1.02936	9
655	674	3568	MV Bon Pigall	58	3.33824	41.9	12:42:46	2009-11-16	-275.1	-277.863	1	1	1	0002.mpg	transecte HD 1.m2v	1	3	0	0	0	0	0	0	0	0	0	1	128	7.64287	-4	-2	9	8.53748	1.02321	9
656	675	3571	MV Bon Pigall	58	3.3383	41.8998	12:42:48	2009-11-16	-278.3	-280.624	1	1	1	0002.mpg	transecte HD 1.m2v	1	3	0	0	0	0	0	0	0	0	0	1	124	11.099	-4	-2	9	4.58755	1.02858	9
657	676	3573	MV Bon Pigall	58	3.3385	41.9	12:42:49	2009-11-16	-277.8	-279.764	1	1	1	0002.mpg	transecte HD 1.m2v	1	3	0	0	0	0	0	0	0	0	0	1	127	9.65452	-4	-2	9	-4.43783	1.01695	9
658	677	3576	MV Bon Pigall	58	3.33837	41.9005	12:42:51	2009-11-16	-277.8	-268.359	1	1	1	0002.mpg	transecte HD 1.m2v	1	3	0	0	0	0	0	0	0	0	0	1	123	8.79524	-4	-2	9	-0.806618	1.01406	9
659	678	3579	MV Bon Pigall	58	3.33845	41.8999	12:42:52	2009-11-16	-259.9	-281.099	1	1	1	0002.mpg	transecte HD 1.m2v	1	3	0	0	0	0	0	0	0	0	0	1	124	10.984	-4	-2	9	-10.775	1.02936	9
660	679	3584	MV Bon Pigall	58	3.33815	41.8999	12:42:55	2009-11-16	-276	-279.005	1	1	1	0002.mpg	transecte HD 1.m2v	1	3	0	0	0	0	0	0	0	0	0	1	139	9.05518	-4	-2	9	3.52478	1.02058	9
661	680	3587	MV Bon Pigall	58	3.33856	41.9	12:42:56	2009-11-16	-276	-279.363	1	1	1	0002.mpg	transecte HD 1.m2v	1	3	0	0	0	0	0	0	0	0	0	1	139	11.1956	-4	-2	9	-6.27537	1.02192	9
662	681	3661	MV Bon Pigall	58	3.33841	41.8999	12:43:33	2009-11-16	-278.2	-281.128	1	1	1	0002.mpg	transecte HD 1.m2v	1	3	0	0	0	0	0	0	0	0	0	1	124	9.07447	-4	-2	9	-5.51853	1.01733	9
663	682	3664	MV Bon Pigall	58	3.33897	41.8999	12:43:35	2009-11-16	-278.2	-284.294	1	1	1	0002.mpg	transecte HD 1.m2v	1	3	0	0	0	0	0	0	0	0	0	1	111	8.67262	-4	-2	9	-2.0689	1.01412	9
664	683	3675	MV Bon Pigall	58	3.33857	41.9	12:43:40	2009-11-16	-279.6	-279.412	1	1	1	0002.mpg	transecte HD 1.m2v	1	3	0	0	0	0	0	0	0	0	0	1	139	11.7357	-4	-2	9	0.344086	1.0233	9
665	684	3698	MV Bon Pigall	58	3.33871	41.9001	12:43:52	2009-11-16	-278.7	-277.557	1	1	1	0002.mpg	transecte HD 1.m2v	1	3	0	0	0	0	0	0	0	0	0	1	94	15.0064	-4	-2	10	-0.369072	1.03993	10
666	685	3713	MV Bon Pigall	58	3.33898	41.9001	12:43:59	2009-11-16	-277.8	-280.713	1	1	1	0002.mpg	transecte HD 1.m2v	1	3	0	0	0	0	0	0	0	0	0	1	80	8.85465	-4	-2	9	-2.86903	1.01853	9
667	686	3723	MV Bon Pigall	58	3.33817	41.9001	12:44:04	2009-11-16	-277.1	-273.903	1	1	1	0002.mpg	transecte HD 1.m2v	1	3	0	0	0	0	0	0	0	0	0	1	111	9.80457	-4	-2	9	11.5622	1.02251	9
668	687	3726	MV Bon Pigall	58	3.3385	41.9006	12:44:05	2009-11-16	-272.5	-267.892	1	1	1	0002.mpg	transecte HD 1.m2v	1	3	0	0	0	0	0	0	0	0	0	1	123	10.69	-4	-2	9	-5.85632	1.02395	9
669	688	3729	MV Bon Pigall	58	3.33804	41.8999	12:44:07	2009-11-16	-268.4	-277.065	1	1	1	0002.mpg	transecte HD 1.m2v	1	3	0	0	0	0	0	0	0	0	0	1	128	12.0156	-4	-2	9	2.58121	1.03107	9
670	689	3732	MV Bon Pigall	58	3.3387	41.9002	12:44:08	2009-11-16	-271.3	-276.852	1	1	1	0002.mpg	transecte HD 1.m2v	1	3	0	0	0	0	0	0	0	0	0	1	94	9.15971	-4	-2	9	1.00021	1.02198	9
671	690	3761	MV Bon Pigall	58	3.33834	41.9001	12:44:23	2009-11-16	-274.9	-277.161	1	1	1	0002.mpg	transecte HD 1.m2v	1	3	0	0	0	0	0	0	0	0	0	1	127	7.0144	-4	-2	9	6.84948	1.0166	9
672	691	3764	MV Bon Pigall	58	3.33818	41.9001	12:44:25	2009-11-16	-274.9	-273.586	1	1	1	0002.mpg	transecte HD 1.m2v	1	3	0	0	0	0	0	0	0	0	0	1	111	7.90962	-4	-2	9	0.862694	1.01564	9
673	692	3768	MV Bon Pigall	58	3.33939	41.9006	12:44:26	2009-11-16	-272.1	-273.351	1	1	1	0002.mpg	transecte HD 1.m2v	1	3	0	0	0	0	0	0	0	0	0	1	101	9.09901	-4	-2	9	0.274658	1.01469	9
674	693	5615	MV Bon Pigall	58	3.33841	41.9001	12:59:50	2009-11-16	-276.1	-276.791	1	1	1	0003.mpg	transecte HD 2.m2v	1	3	0	1	0	0	0	0	0	0	0	1	127	7.59402	-4	-2	9	2.54402	1.014	9
675	694	6604	MV Bon Pigall	58	3.33777	41.9014	13:08:06	2009-11-16	-276.1	-247.656	1	1	1	0003.mpg	transecte HD 2.m2v	1	3	0	1	0	0	0	0	0	0	0	1	101	10.1525	-4	-2	9	-5.09396	1.02019	9
676	695	8129	MV Bon Pigall	58	3.33786	41.9018	13:20:48	2009-11-16	-242.5	-240.766	1	1	0	0003.mpg		1	3	0	1	0	0	0	0	0	0	0	1	88	10.6094	-4	4	9	-0.600243	1.01958	9
677	696	8140	MV Bon Pigall	58	3.3382	41.9017	13:20:53	2009-11-16	-249	-244.15	1	1	0	0003.mpg		1	3	0	1	0	0	0	0	0	0	0	1	53	10.9199	-4	4	9	4.75636	1.02061	9
678	697	8797	MV Bon Pigall	58	3.33826	41.9019	13:26:22	2009-11-16	-238.2	-240.212	1	1	1	0003.mpg	transecte HD 2.m2v	1	3	0	1	0	0	0	0	0	0	0	1	136	9.9159	-4	4	9	0.924778	1.01674	9
679	698	8865	MV Bon Pigall	58	3.33852	41.9021	13:26:56	2009-11-16	-238.2	-239.018	1	1	1	0003.mpg	transecte HD 2.m2v	1	3	0	1	0	0	0	0	0	0	0	1	132	12.2346	-4	4	9	-3.34387	1.02533	9
680	699	8913	MV Bon Pigall	58	3.3383	41.9019	13:27:20	2009-11-16	-239.6	-241.104	1	1	1	0003.mpg	transecte HD 2.m2v	1	3	0	1	0	0	0	0	0	0	0	1	139	12.3671	-4	4	9	5.94988	1.02567	9
681	700	8989	MV Bon Pigall	58	3.33845	41.9021	13:27:58	2009-11-16	-237.6	-239.488	1	1	1	0003.mpg	transecte HD 2.m2v	1	3	0	1	0	0	0	0	0	0	0	1	99	11.3538	-4	4	9	-7.75023	1.02358	9
682	701	9062	MV Bon Pigall	58	3.33857	41.9021	13:28:34	2009-11-16	-237.6	-239.277	1	1	1	0003.mpg	transecte HD 2.m2v	1	3	0	1	0	0	0	0	0	0	0	1	120	11.4617	-4	4	9	2.0503	1.02138	9
683	702	9092	MV Bon Pigall	58	3.3382	41.9022	13:28:50	2009-11-16	-238.5	-235.748	1	1	1	0003.mpg	transecte HD 2.m2v	1	3	0	1	0	0	0	0	0	0	0	1	95	9.73787	-4	4	9	0.687408	1.01594	9
684	703	9108	MV Bon Pigall	58	3.33868	41.9025	13:28:58	2009-11-16	-232.9	-233.071	1	1	1	0003.mpg	transecte HD 2.m2v	1	3	0	1	0	0	0	0	0	0	0	1	122	7.23966	17	11	9	-0.374985	1.00822	9
685	704	9111	MV Bon Pigall	58	3.33827	41.9021	13:28:59	2009-11-16	-232.9	-237.328	1	1	1	0003.mpg	transecte HD 2.m2v	1	3	0	1	0	0	0	0	0	0	0	1	95	9.43804	-4	4	9	1.26867	1.01576	9
686	705	9114	MV Bon Pigall	58	3.33846	41.9022	13:29:01	2009-11-16	-233.9	-236.525	1	1	1	0003.mpg	transecte HD 2.m2v	1	3	0	1	0	0	0	0	0	0	0	1	132	11.5182	-4	4	9	-1.71852	1.021	9
687	706	9123	MV Bon Pigall	58	3.3386	41.9021	13:29:05	2009-11-16	-235.1	-238.598	1	1	1	0003.mpg	transecte HD 2.m2v	1	3	0	1	0	0	0	0	0	0	0	1	120	11.742	-4	4	9	-3.15018	1.02234	9
688	707	9328	MV Bon Pigall	58	3.33835	41.9023	13:30:48	2009-11-16	-231.3	-233.607	1	1	1	0003.mpg	transecte HD 2.m2v	1	3	0	1	0	0	0	0	0	0	0	1	131	10.6609	17	11	9	1.30634	1.01802	9
689	708	9370	MV Bon Pigall	58	3.33813	41.9022	13:31:09	2009-11-16	-231.3	-233.714	1	1	1	0003.mpg	transecte HD 2.m2v	1	3	0	1	0	0	0	0	0	0	0	1	95	10.5363	-4	4	9	1.64986	1.01746	9
690	709	9446	MV Bon Pigall	58	3.33808	41.9023	13:31:47	2009-11-16	-226.5	-232.188	1	1	1	0003.mpg	transecte HD 3.m2v	1	3	0	1	0	0	0	0	0	0	0	1	108	8.59622	-4	4	9	0.931072	1.0123	9
691	710	9454	MV Bon Pigall	58	3.33845	41.9025	13:31:51	2009-11-16	-231.1	-231.064	1	1	1	0003.mpg	transecte HD 3.m2v	1	3	0	1	0	0	0	0	0	0	0	1	139	11.4135	17	11	9	-1.25618	1.02131	9
692	711	9496	MV Bon Pigall	58	3.33833	41.9025	13:32:11	2009-11-16	-231.1	-231.28	1	1	1	0003.mpg	transecte HD 3.m2v	1	3	0	1	0	0	0	0	0	0	0	1	139	12.5056	-4	4	9	-3.71246	1.02565	9
693	712	9499	MV Bon Pigall	58	3.33878	41.9026	13:32:13	2009-11-16	-229.2	-231.319	1	1	1	0003.mpg	transecte HD 3.m2v	1	3	0	1	0	0	0	0	0	0	0	1	142	10.3243	17	4	9	0.749969	1.01716	9
694	713	9559	MV Bon Pigall	58	3.33848	41.9025	13:32:43	2009-11-16	-229.8	-230.303	1	1	1	0003.mpg	transecte HD 3.m2v	1	3	0	1	0	0	0	0	0	0	0	1	139	10.5264	17	11	9	1.60637	1.01832	9
695	714	9564	MV Bon Pigall	58	3.33858	41.9026	13:32:46	2009-11-16	-229.3	-230.149	1	1	1	0003.mpg	transecte HD 3.m2v	1	3	0	1	0	0	0	0	0	0	0	1	122	10.3456	17	4	9	4.56867	1.01892	9
696	715	9567	MV Bon Pigall	58	3.33845	41.9025	13:32:47	2009-11-16	-229.5	-230.303	1	1	1	0003.mpg	transecte HD 3.m2v	1	3	0	1	0	0	0	0	0	0	0	1	139	10.5264	17	11	9	1.60637	1.01832	9
697	716	9570	MV Bon Pigall	58	3.33859	41.9025	13:32:49	2009-11-16	-229.5	-231.555	1	1	1	0003.mpg	transecte HD 3.m2v	1	3	0	1	0	0	0	0	0	0	0	1	122	8.52521	-4	4	9	0.725174	1.01408	9
698	717	9573	MV Bon Pigall	58	3.3384	41.9026	13:32:50	2009-11-16	-230	-228.914	1	1	1	0003.mpg	transecte HD 3.m2v	1	3	0	1	0	0	0	0	0	0	0	1	139	7.39408	17	11	9	0.924969	1.0088	9
699	718	9584	MV Bon Pigall	58	3.33855	41.9026	13:32:56	2009-11-16	-229.1	-230.224	1	1	1	0003.mpg	transecte HD 3.m2v	1	3	0	1	0	0	0	0	0	0	0	1	122	9.74273	-4	4	9	-7.69367	1.01808	9
700	719	9600	MV Bon Pigall	58	3.33918	41.9022	13:33:04	2009-11-16	-225.1	-240.181	1	1	1	0003.mpg	transecte HD 3.m2v	1	3	0	1	0	0	0	0	0	0	0	1	56	9.29523	-4	4	9	2.0875	1.01363	9
701	720	9621	MV Bon Pigall	58	3.33863	41.9025	13:33:14	2009-11-16	-225.1	-232.45	1	1	1	0003.mpg	transecte HD 3.m2v	1	3	0	1	0	0	0	0	0	0	0	1	122	8.23725	-4	4	9	-3.75614	1.01117	9
702	721	9624	MV Bon Pigall	58	3.33854	41.9027	13:33:15	2009-11-16	-229.5	-227.902	1	1	1	0003.mpg	transecte HD 3.m2v	1	3	0	1	0	0	0	0	0	0	0	1	114	9.4721	17	11	9	-1.01862	1.01428	9
703	722	9628	MV Bon Pigall	58	3.33853	41.9025	13:33:18	2009-11-16	-229.6	-231.61	1	1	1	0003.mpg	transecte HD 3.m2v	1	3	0	1	0	0	0	0	0	0	0	1	122	8.25301	17	11	9	3.23114	1.0139	9
704	723	9645	MV Bon Pigall	58	3.33853	41.9026	13:33:26	2009-11-16	-228.3	-229.338	1	1	1	0003.mpg	transecte HD 3.m2v	1	3	0	1	0	0	0	0	0	0	0	1	114	11.4273	-4	4	9	-0.675011	1.02194	9
705	724	9646	MV Bon Pigall	58	3.3386	41.9026	13:33:26	2009-11-16	-228.3	-231.003	1	1	1	0003.mpg	transecte HD 3.m2v	1	3	0	1	0	0	0	0	0	0	0	1	122	10.2743	-4	4	9	-3.01266	1.01933	9
706	725	9650	MV Bon Pigall	58	3.33846	41.9026	13:33:29	2009-11-16	-227.9	-228.686	1	1	1	0003.mpg	transecte HD 3.m2v	1	3	0	1	0	0	0	0	0	0	0	1	128	8.07599	17	4	9	1.93729	1.01085	9
707	726	9653	MV Bon Pigall	58	3.33877	41.9026	13:33:30	2009-11-16	-229.6	-231.954	1	1	1	0003.mpg	transecte HD 3.m2v	1	3	0	1	0	0	0	0	0	0	0	1	142	9.93218	17	4	9	0.912571	1.0157	9
708	727	9656	MV Bon Pigall	58	3.33846	41.9032	13:33:32	2009-11-16	-229.6	-221.396	1	1	1	0003.mpg	transecte HD 3.m2v	1	3	0	1	0	0	0	0	0	0	0	1	104	7.84682	-4	4	9	-0.106144	1.00974	9
709	728	9665	MV Bon Pigall	58	3.33861	41.9026	13:33:36	2009-11-16	-217.6	-229.575	1	1	1	0003.mpg	transecte HD 3.m2v	1	3	0	1	0	0	0	0	0	0	0	1	114	11.2117	17	4	9	-1.54371	1.02047	9
710	729	9668	MV Bon Pigall	58	3.33844	41.9026	13:33:37	2009-11-16	-228.6	-229.683	1	1	1	0003.mpg	transecte HD 3.m2v	1	3	0	1	0	0	0	0	0	0	0	1	139	9.96818	17	11	9	2.75631	1.01599	9
711	730	9671	MV Bon Pigall	58	3.33862	41.9026	13:33:39	2009-11-16	-227.9	-231.003	1	1	1	0003.mpg	transecte HD 3.m2v	1	3	0	1	0	0	0	0	0	0	0	1	122	10.2743	-4	4	9	-3.01266	1.01933	9
712	731	9675	MV Bon Pigall	58	3.3384	41.9027	13:33:41	2009-11-16	-225.8	-226.407	1	1	1	0003.mpg	transecte HD 3.m2v	1	3	0	1	0	0	0	0	0	0	0	1	128	9.19968	17	11	9	2.49386	1.01402	9
713	732	9678	MV Bon Pigall	58	3.33908	41.9024	13:33:43	2009-11-16	-227.6	-237.294	1	1	1	0003.mpg	transecte HD 3.m2v	1	3	0	1	0	0	0	0	0	0	0	1	106	9.06097	-4	4	9	0.037384	1.01359	9
714	733	9687	MV Bon Pigall	58	3.33863	41.9025	13:33:47	2009-11-16	-227.6	-231.336	1	1	1	0003.mpg	transecte HD 3.m2v	1	3	0	1	0	0	0	0	0	0	0	1	122	9.88301	-4	4	9	-4.84371	1.0168	9
715	734	9699	MV Bon Pigall	58	3.33861	41.9025	13:33:53	2009-11-16	-229.5	-231.555	1	1	1	0003.mpg	transecte HD 3.m2v	1	3	0	1	0	0	0	0	0	0	0	1	122	8.52521	-4	4	9	0.725174	1.01408	9
716	735	9729	MV Bon Pigall	58	3.33865	41.9027	13:34:08	2009-11-16	-228.8	-227.801	1	1	1	0003.mpg	transecte HD 3.m2v	1	3	0	1	0	0	0	0	0	0	0	1	114	11.6459	17	11	9	2.91262	1.02353	9
717	736	9771	MV Bon Pigall	58	3.33838	41.9026	13:34:29	2009-11-16	-227.7	-229.363	1	1	1	0003.mpg	transecte HD 3.m2v	1	3	0	1	0	0	0	0	0	0	0	1	139	7.34173	-4	4	9	-3.91884	1.00918	9
718	737	9774	MV Bon Pigall	58	3.3387	41.9028	13:34:30	2009-11-16	-225.4	-228.681	1	1	1	0003.mpg	transecte HD 3.m2v	1	3	0	1	0	0	0	0	0	0	0	1	114	10.5754	-4	4	9	-9.31873	1.02196	9
719	738	9778	MV Bon Pigall	58	3.33841	41.9027	13:34:33	2009-11-16	-224.9	-227.922	1	1	1	0003.mpg	transecte HD 3.m2v	1	3	0	1	0	0	0	0	0	0	0	1	128	11.2794	-4	4	9	-2.62499	1.02155	9
720	739	9781	MV Bon Pigall	58	3.33826	41.9026	13:34:34	2009-11-16	-223.5	-227.706	1	1	1	0003.mpg	transecte HD 3.m2v	1	3	0	1	0	0	0	0	0	0	0	1	119	11.1675	17	11	9	6.86903	1.02301	9
721	740	10138	MV Bon Pigall	58	3.33833	41.9029	13:37:33	2009-11-16	-227.6	-224.05	1	1	1	0003.mpg	transecte HD 3.m2v	1	3	0	0	0	0	0	0	0	0	0	1	112	11.3295	17	11	9	2.87495	1.02103	9
722	741	10141	MV Bon Pigall	58	3.33853	41.903	13:37:35	2009-11-16	-223.3	-223.677	1	1	1	0003.mpg	transecte HD 3.m2v	1	3	0	0	0	0	0	0	0	0	0	1	104	8.50764	-4	4	9	-4.8563	1.01243	9
723	742	10144	MV Bon Pigall	58	3.33845	41.903	13:37:36	2009-11-16	-221.5	-223.14	1	1	1	0003.mpg	transecte HD 3.m2v	1	3	0	0	0	0	0	0	0	0	0	1	104	9.09491	-4	4	9	-0.424957	1.01351	9
724	743	10147	MV Bon Pigall	58	3.33829	41.9028	13:37:37	2009-11-16	-221.2	-224.962	1	1	1	0003.mpg	transecte HD 3.m2v	1	3	0	0	0	0	0	0	0	0	0	1	112	10.8001	-4	11	9	-3.92513	1.0192	9
725	744	10150	MV Bon Pigall	58	3.33848	41.9029	13:37:39	2009-11-16	-223.4	-224.324	1	1	1	0003.mpg	transecte HD 3.m2v	1	3	0	0	0	0	0	0	0	0	0	1	112	9.08407	-4	4	9	-5.85003	1.01507	9
726	745	10166	MV Bon Pigall	58	3.33845	41.9029	13:37:47	2009-11-16	-222.4	-223.5	1	1	1	0003.mpg	transecte HD 3.m2v	1	3	0	0	0	0	0	0	0	0	0	1	112	9.4519	-4	4	9	4.48132	1.01571	9
727	746	10169	MV Bon Pigall	58	3.33861	41.9031	13:37:48	2009-11-16	-222.1	-223.277	1	1	1	0003.mpg	transecte HD 3.m2v	1	3	0	0	0	0	0	0	0	0	0	1	111	9.57763	-4	4	9	0.506496	1.01425	9
728	747	10172	MV Bon Pigall	58	3.33809	41.9028	13:37:50	2009-11-16	-219.6	-223.37	1	1	1	0003.mpg	transecte HD 3.m2v	1	3	0	0	0	0	0	0	0	0	0	1	116	7.24929	-4	11	9	-4.58736	1.00951	9
729	748	10175	MV Bon Pigall	58	3.33853	41.903	13:37:51	2009-11-16	-222	-223.843	1	1	1	0003.mpg	transecte HD 3.m2v	1	3	0	0	0	0	0	0	0	0	0	1	111	8.55395	-4	4	9	0.831223	1.012	9
730	749	10185	MV Bon Pigall	58	3.33871	41.9031	13:37:57	2009-11-16	-220.9	-224.283	1	1	1	0003.mpg	transecte HD 3.m2v	1	3	0	0	0	0	0	0	0	0	0	1	111	10.2364	-4	-2	9	0.0175476	1.02432	9
731	750	10194	MV Bon Pigall	58	3.33858	41.9031	13:38:01	2009-11-16	-218.8	-222.779	1	1	1	0003.mpg	transecte HD 3.m2v	1	3	0	0	0	0	0	0	0	0	0	1	111	9.09579	-4	4	9	1.43471	1.0129	9
732	751	10204	MV Bon Pigall	58	3.33821	41.9029	13:38:06	2009-11-16	-219.3	-223.022	1	1	1	0003.mpg	transecte HD 3.m2v	1	3	0	0	0	0	0	0	0	0	0	1	116	9.3422	17	11	9	-0.993824	1.0145	9
733	752	10207	MV Bon Pigall	58	3.33855	41.9031	13:38:08	2009-11-16	-222.3	-222.867	1	1	1	0003.mpg	transecte HD 3.m2v	1	3	0	0	0	0	0	0	0	0	0	1	111	8.09405	-4	4	9	0.962353	1.0106	9
734	753	10210	MV Bon Pigall	58	3.33835	41.903	13:38:09	2009-11-16	-220	-221.655	1	1	1	0003.mpg	transecte HD 3.m2v	1	3	0	0	0	0	0	0	0	0	0	1	104	7.25067	-4	11	9	2.75002	1.00953	9
735	754	10213	MV Bon Pigall	58	3.33849	41.903	13:38:10	2009-11-16	-221.2	-222.987	1	1	1	0003.mpg	transecte HD 3.m2v	1	3	0	0	0	0	0	0	0	0	0	1	104	8.40531	-4	4	9	1.99385	1.01196	9
736	755	10216	MV Bon Pigall	58	3.33845	41.903	13:38:12	2009-11-16	-220.8	-222.615	1	1	1	0003.mpg	transecte HD 3.m2v	1	3	0	0	0	0	0	0	0	0	0	1	104	9.03875	-4	4	9	0.543594	1.01302	9
737	756	10219	MV Bon Pigall	58	3.33826	41.903	13:38:13	2009-11-16	-220.9	-221.142	1	1	1	0003.mpg	transecte HD 3.m2v	1	3	0	0	0	0	0	0	0	0	0	1	119	8.96304	-4	11	9	-2.14367	1.01324	9
738	757	10222	MV Bon Pigall	58	3.33862	41.9031	13:38:15	2009-11-16	-221.4	-223.277	1	1	1	0003.mpg	transecte HD 3.m2v	1	3	0	0	0	0	0	0	0	0	0	1	111	9.57763	-4	4	9	0.506496	1.01425	9
739	758	10232	MV Bon Pigall	58	3.33859	41.9031	13:38:20	2009-11-16	-219.2	-223.277	1	1	1	0003.mpg	transecte HD 3.m2v	1	3	0	0	0	0	0	0	0	0	0	1	111	9.57763	-4	4	9	0.506496	1.01425	9
740	759	10235	MV Bon Pigall	58	3.33847	41.9031	13:38:21	2009-11-16	-219.5	-221.775	1	1	1	0003.mpg	transecte HD 3.m2v	1	3	0	0	0	0	0	0	0	0	0	1	104	8.00517	-4	4	9	-0.112438	1.01019	9
741	760	10238	MV Bon Pigall	58	3.33824	41.903	13:38:23	2009-11-16	-219.5	-221.142	1	1	1	0003.mpg	transecte HD 3.m2v	1	3	0	0	0	0	0	0	0	0	0	1	119	8.96304	-4	11	9	-2.14367	1.01324	9
742	761	10241	MV Bon Pigall	58	3.33854	41.9031	13:38:24	2009-11-16	-221.5	-221.976	1	1	1	0003.mpg	transecte HD 3.m2v	1	3	0	0	0	0	0	0	0	0	0	1	111	7.45635	-4	4	9	1.48802	1.00907	9
743	762	10244	MV Bon Pigall	58	3.33839	41.9027	13:38:27	2009-11-16	-218.6	-228.48	1	1	1	0003.mpg	transecte HD 3.m2v	1	3	0	0	0	0	0	0	0	0	0	1	128	8.64357	-4	4	9	-0.831127	1.01306	9
744	763	10248	MV Bon Pigall	58	3.33859	41.903	13:38:28	2009-11-16	-220.1	-224.253	1	1	1	0003.mpg	transecte HD 3.m2v	1	3	0	0	0	0	0	0	0	0	0	1	111	10.018	-4	4	9	0.874901	1.01563	9
745	764	10251	MV Bon Pigall	58	3.33819	41.9031	13:38:30	2009-11-16	-219	-219.362	1	1	1	0003.mpg	transecte HD 3.m2v	1	3	0	0	0	0	0	0	0	0	0	1	119	8.19518	-4	11	9	-0.281239	1.01082	9
746	765	10254	MV Bon Pigall	58	3.33864	41.9031	13:38:31	2009-11-16	-218.3	-223.295	1	1	1	0003.mpg	transecte HD 3.m2v	1	3	0	0	0	0	0	0	0	0	0	1	111	9.99792	-4	-2	9	0.146294	1.0235	9
747	766	10259	MV Bon Pigall	58	3.33834	41.9031	13:38:34	2009-11-16	-218.9	-220.564	1	1	1	0003.mpg	transecte HD 3.m2v	1	3	0	0	0	0	0	0	0	0	0	1	104	8.48836	-4	4	9	0.150204	1.01109	9
748	767	10268	MV Bon Pigall	58	3.33877	41.9031	13:38:38	2009-11-16	-218.9	-222.721	1	1	1	0003.mpg	transecte HD 3.m2v	1	3	0	0	0	0	0	0	0	0	0	1	109	10.0543	-4	4	9	-9.53674e-05	1.0156	9
749	768	10277	MV Bon Pigall	58	3.33845	41.9032	13:38:42	2009-11-16	-215.4	-220.564	1	1	1	0003.mpg	transecte HD 3.m2v	1	3	0	0	0	0	0	0	0	0	0	1	124	8.0123	-4	4	9	0.0125885	1.01003	9
750	769	10281	MV Bon Pigall	58	3.3384	41.9031	13:38:45	2009-11-16	-221	-221.788	1	1	1	0003.mpg	transecte HD 3.m2v	1	3	0	0	0	0	0	0	0	0	0	1	104	8.17734	-4	4	9	0.387573	1.01043	9
751	770	10284	MV Bon Pigall	58	3.33838	41.903	13:38:46	2009-11-16	-221	-221.965	1	1	1	0003.mpg	transecte HD 3.m2v	1	3	0	0	0	0	0	0	0	0	0	1	104	9.09626	17	11	9	5.49383	1.01546	9
752	771	10314	MV Bon Pigall	58	3.33832	41.9031	13:39:01	2009-11-16	-221	-221.108	1	1	1	0003.mpg	transecte HD 3.m2v	1	3	0	0	0	0	0	0	0	0	0	1	104	8.55257	-4	4	9	-2.99377	1.01239	9
753	772	10323	MV Bon Pigall	58	3.33827	41.9031	13:39:06	2009-11-16	-221	-221.142	1	1	1	0003.mpg	transecte HD 3.m2v	1	3	0	0	0	0	0	0	0	0	0	1	119	8.96304	-4	11	9	-2.14367	1.01324	9
754	773	10535	MV Bon Pigall	58	3.33855	41.9033	13:40:52	2009-11-16	-222	-217.202	1	1	1	0003.mpg	transecte HD 3.m2v	1	3	0	0	0	0	0	0	0	0	0	1	115	10.2841	-4	11	9	0.225544	1.01634	9
755	774	10538	MV Bon Pigall	58	3.33814	41.9034	13:40:53	2009-11-16	-214.2	-215.643	1	1	1	0003.mpg	transecte HD 3.m2v	1	3	0	0	0	0	0	0	0	0	0	1	151	7.93305	-4	4	9	0.0811577	1.00967	9
756	775	10554	MV Bon Pigall	58	3.3381	41.9035	13:41:01	2009-11-16	-209	-213.601	1	1	1	0003.mpg	transecte HD 3.m2v	1	3	0	0	0	0	0	0	0	0	0	1	87	8.56551	-4	4	9	-0.23489	1.01128	9
757	776	10565	MV Bon Pigall	58	3.3377	41.9038	13:41:07	2009-11-16	-191	-207.736	1	1	1	0003.mpg	transecte HD 3.m2v	1	3	0	0	0	0	0	0	0	0	0	1	101	5.83906	-4	11	4	-0.0310898	1.00523	4
758	777	701	MV Bon Pigall	7	3.24943	41.9347	13:18:07	2010-05-29	-300.7	-302.1	1	1	0	0002.mpg		1	3	0	0	0	0	0	0	0	0	0	0	152	25.0246	-70	-275	12	-4.00658	1.11197	12
759	778	704	MV Bon Pigall	7	3.24919	41.9348	13:18:08	2010-05-29	-298.8	-303.231	1	1	0	0002.mpg		1	3	0	0	0	0	0	0	0	0	0	0	139	16.0356	-70	-296	12	10.4315	1.07609	12
760	779	743	MV Bon Pigall	7	3.24927	41.9347	13:18:28	2010-05-29	-296.5	-303.557	1	1	1	0002.mpg	Video 1.m2v	1	3	0	0	0	0	0	0	0	0	0	0	152	24.2278	-92	-296	12	-2.10648	1.1158	12
761	780	754	MV Bon Pigall	7	3.24952	41.9349	13:18:33	2010-05-29	-297.2	-293.602	1	1	1	0002.mpg	Video 1.m2v	1	3	0	0	0	0	0	0	0	0	0	0	158	15.7425	-70	-240	12	-17.775	1.06321	12
762	781	766	MV Bon Pigall	7	3.24955	41.9347	13:18:39	2010-05-29	-296.6	-296.787	1	1	1	0002.mpg	Video 1.m2v	1	3	0	0	0	0	0	0	0	0	0	0	158	21.6889	-48	-247	12	-0.218201	1.12362	12
763	782	770	MV Bon Pigall	7	3.24919	41.9348	13:18:41	2010-05-29	-292.2	-299.921	1	1	1	0002.mpg	Video 1.m2v	1	3	0	0	0	0	0	0	0	0	0	0	139	23.75	-70	-282	12	-3.86219	1.12719	12
764	783	773	MV Bon Pigall	7	3.24949	41.9347	13:18:43	2010-05-29	-295	-300.396	1	1	1	0002.mpg	Video 1.m2v	1	3	0	0	0	0	0	0	0	0	0	0	129	18.6914	-70	-261	12	-3.32489	1.07356	12
765	784	782	MV Bon Pigall	7	3.24924	41.9349	13:18:47	2010-05-29	-291	-299.564	1	1	1	0002.mpg	Video 1.m2v	1	3	0	0	0	0	0	0	0	0	0	0	156	26.8652	-92	-282	12	-28.6812	1.17408	12
766	785	804	MV Bon Pigall	7	3.24928	41.9349	13:18:58	2010-05-29	-289	-296.411	1	1	1	0002.mpg	Video 1.m2v	1	3	0	0	0	0	0	0	0	0	0	0	156	23.4386	-26	-261	12	33.9809	1.14611	12
767	786	816	MV Bon Pigall	7	3.24948	41.9348	13:19:04	2010-05-29	-292.2	-297.851	1	1	1	0002.mpg	Video 1.m2v	1	3	0	0	0	0	0	0	0	0	0	0	158	19.5008	-48	-254	12	4.61845	1.08228	12
768	787	824	MV Bon Pigall	7	3.24923	41.9349	13:19:08	2010-05-29	-288.6	-297.5	1	1	1	0002.mpg	Video 1.m2v	1	3	0	0	0	0	0	0	0	0	0	0	156	26.3544	-70	-275	12	-6.06251	1.15056	12
769	788	833	MV Bon Pigall	7	3.24951	41.9348	13:19:13	2010-05-29	-292.6	-293.274	1	1	1	0002.mpg	Video 1.m2v	1	3	0	0	0	0	0	0	0	0	0	0	158	22.6421	-26	-233	12	28.694	1.14359	12
770	789	858	MV Bon Pigall	7	3.24956	41.9349	13:19:25	2010-05-29	-293.7	-289.372	1	1	1	0002.mpg	Video 1.m2v	1	3	0	0	0	0	0	0	0	0	0	0	145	23.3058	-48	-226	12	-0.731468	1.09788	12
771	790	878	MV Bon Pigall	7	3.2494	41.9348	13:19:35	2010-05-29	-291.1	-298.088	1	1	1	0002.mpg	Video 1.m2v	1	3	0	0	0	0	0	0	0	0	0	0	156	20.724	-70	-261	12	-10.5816	1.1013	12
772	791	881	MV Bon Pigall	7	3.24938	41.935	13:19:37	2010-05-29	-289.4	-290.583	1	1	1	0002.mpg	Video 1.m2v	1	3	0	0	0	0	0	0	0	0	0	0	184	23.3694	-26	-233	12	22.0373	1.11848	12
773	792	891	MV Bon Pigall	7	3.24936	41.9349	13:19:42	2010-05-29	-288.8	-292.693	1	1	1	0002.mpg	Video 1.m2v	1	3	0	0	0	0	0	0	0	0	0	0	184	26.0723	-48	-247	12	5.52521	1.12693	12
774	793	894	MV Bon Pigall	7	3.24943	41.9349	13:19:43	2010-05-29	-289.5	-295.143	1	1	1	0002.mpg	Video 1.m2v	1	3	0	0	0	0	0	0	0	0	0	0	156	23.0085	-48	-247	12	-0.337601	1.09773	12
775	794	904	MV Bon Pigall	7	3.24943	41.935	13:19:48	2010-05-29	-287.4	-291.065	1	1	1	0002.mpg	Video 1.m2v	1	3	0	0	0	0	0	0	0	0	0	0	184	25.5289	-70	-240	12	-19.7624	1.13118	12
776	795	907	MV Bon Pigall	7	3.24941	41.9349	13:19:50	2010-05-29	-287.4	-293.826	1	1	1	0002.mpg	Video 1.m2v	1	3	0	0	0	0	0	0	0	0	0	0	156	22.7076	-70	-247	12	-0.999641	1.08864	12
777	796	910	MV Bon Pigall	7	3.24947	41.9349	13:19:51	2010-05-29	-287.9	-292.759	1	1	1	0002.mpg	Video 1.m2v	1	3	0	0	0	0	0	0	0	0	0	0	158	23.8891	-48	-240	12	0.762367	1.0971	12
778	797	913	MV Bon Pigall	7	3.24935	41.935	13:19:53	2010-05-29	-285.1	-289.801	1	1	1	0002.mpg	Video 1.m2v	1	3	0	0	0	0	0	0	0	0	0	0	184	19.594	-48	-233	12	5.03769	1.09014	12
779	798	925	MV Bon Pigall	7	3.24942	41.9349	13:19:59	2010-05-29	-285.8	-293.826	1	1	1	0002.mpg	Video 1.m2v	1	3	0	0	0	0	0	0	0	0	0	0	156	22.7076	-70	-247	12	-0.999641	1.08864	12
780	799	926	MV Bon Pigall	7	3.24953	41.9349	13:19:59	2010-05-29	-286.1	-289.952	1	1	1	0002.mpg	Video 1.m2v	1	3	0	0	0	0	0	0	0	0	0	0	145	24.9463	-48	-226	12	7.24392	1.11071	12
781	800	938	MV Bon Pigall	7	3.24925	41.9351	13:20:05	2010-05-29	-281.7	-287.545	1	1	1	0002.mpg	Video 1.m2v	1	3	0	0	0	0	0	0	0	0	0	0	184	31.5282	-26	-233	12	37.2124	1.25459	12
782	801	952	MV Bon Pigall	7	3.24985	41.9351	13:20:12	2010-05-29	-298.9	-271.618	1	1	1	0002.mpg	Video 1.m2v	1	3	0	0	0	0	0	0	0	0	0	0	88	40.7554	-26	-163	12	-24.1814	1.34001	12
783	802	961	MV Bon Pigall	7	3.2496	41.9349	13:20:17	2010-05-29	-287.5	-290.67	1	1	1	0002.mpg	Video 1.m2v	1	3	0	0	0	0	0	0	0	0	0	0	158	21.4812	-26	-219	12	1.83735	1.08529	12
784	803	964	MV Bon Pigall	7	3.24926	41.9351	13:20:18	2010-05-29	-281.3	-287.012	1	1	1	0002.mpg	Video 1.m2v	1	3	0	0	0	0	0	0	0	0	0	0	83	30.4224	-48	-233	12	-3.01228	1.1968	12
785	804	967	MV Bon Pigall	7	3.2496	41.9349	13:20:20	2010-05-29	-286.6	-289.92	1	1	1	0002.mpg	Video 1.m2v	1	3	0	0	0	0	0	0	0	0	0	0	158	26.8444	-48	-219	12	-7.04403	1.13023	12
786	805	977	MV Bon Pigall	7	3.24944	41.9351	13:20:25	2010-05-29	-282.6	-285.485	1	1	1	0002.mpg	Video 1.m2v	1	3	0	0	0	0	0	0	0	0	0	0	145	22.3387	-70	-226	12	-3.89977	1.08383	12
787	806	986	MV Bon Pigall	7	3.24944	41.9351	13:20:29	2010-05-29	-281.3	-284.021	1	1	1	0002.mpg	Video 1.m2v	1	3	0	0	0	0	0	0	0	0	0	0	90	29.1503	-70	-219	12	-10.881	1.15604	12
788	807	1005	MV Bon Pigall	7	3.24948	41.9351	13:20:39	2010-05-29	-280.5	-285.485	1	1	1	0002.mpg	Video 1.m2v	1	3	0	0	0	0	0	0	0	0	0	0	145	22.3387	-70	-226	12	-3.89977	1.08383	12
789	808	1028	MV Bon Pigall	7	3.24945	41.9351	13:20:50	2010-05-29	-278.2	-284.021	1	1	1	0002.mpg	Video 1.m2v	1	3	0	0	0	0	0	0	0	0	0	0	90	29.1503	-70	-219	12	-10.881	1.15604	12
790	809	1045	MV Bon Pigall	7	3.24943	41.9352	13:20:59	2010-05-29	-275.1	-279.911	1	1	1	0002.mpg	Video 1.m2v	1	3	0	0	0	0	0	0	0	0	0	0	83	27.6337	-70	-212	12	-15.6128	1.14854	12
791	810	1053	MV Bon Pigall	7	3.2496	41.9351	13:21:03	2010-05-29	-278.2	-281.893	1	1	1	0002.mpg	Video 1.m2v	1	3	0	0	0	0	0	0	0	0	0	0	145	29.0684	-48	-205	12	-6.90022	1.16239	12
792	811	1067	MV Bon Pigall	7	3.24942	41.935	13:21:10	2010-05-29	-276.6	-287.636	1	1	1	0002.mpg	Video 1.m2v	1	3	0	0	0	0	0	0	0	0	0	0	184	23.2705	-48	-226	12	4.53148	1.09976	12
793	812	1076	MV Bon Pigall	7	3.24952	41.9352	13:21:14	2010-05-29	-273.9	-276.644	1	1	1	0002.mpg	Video 1.m2v	1	3	0	0	0	0	0	0	0	0	0	0	90	31.9683	-48	-198	12	5.54962	1.23053	12
794	813	1080	MV Bon Pigall	7	3.24951	41.9351	13:21:16	2010-05-29	-275.7	-283.161	1	1	1	0002.mpg	Video 1.m2v	1	3	0	0	0	0	0	0	0	0	0	0	90	28.999	-70	-219	12	-14.5315	1.15909	12
795	814	1082	MV Bon Pigall	7	3.24955	41.9351	13:21:17	2010-05-29	-275.3	-279.616	1	1	1	0002.mpg	Video 1.m2v	1	3	0	0	0	0	0	0	0	0	0	0	90	31.1685	-48	-205	12	-5.3688	1.17942	12
796	815	1088	MV Bon Pigall	7	3.24959	41.9351	13:21:20	2010-05-29	-276.4	-281.893	1	1	1	0002.mpg	Video 1.m2v	1	3	0	0	0	0	0	0	0	0	0	0	145	29.0684	-48	-205	12	-6.90022	1.16239	12
797	816	1091	MV Bon Pigall	7	3.24944	41.9352	13:21:22	2010-05-29	-272.5	-278.832	1	1	1	0002.mpg	Video 1.m2v	1	3	0	0	0	0	0	0	0	0	0	0	90	30.8585	-70	-212	12	-16.0936	1.18636	12
798	817	1119	MV Bon Pigall	7	3.24947	41.9352	13:21:36	2010-05-29	-273.5	-278.832	1	1	0	0002.mpg		1	3	0	0	0	0	0	0	0	0	0	0	90	30.8585	-70	-212	12	-16.0936	1.18636	12
799	818	1167	MV Bon Pigall	7	3.24953	41.9351	13:22:00	2010-05-29	-275.1	-283.161	1	1	0	0002.mpg		1	3	0	0	0	0	0	0	0	0	0	0	90	28.999	-70	-219	12	-14.5315	1.15909	12
800	819	1170	MV Bon Pigall	7	3.24952	41.9352	13:22:01	2010-05-29	-273.6	-276.644	1	1	1	0002.mpg	Video 1.m2v	1	3	0	0	0	0	0	0	0	0	0	0	90	31.9683	-48	-198	12	5.54962	1.23053	12
801	820	1179	MV Bon Pigall	7	3.24954	41.9352	13:22:06	2010-05-29	-274.1	-278.201	1	1	1	0002.mpg	Video 1.m2v	1	3	0	0	0	0	0	0	0	0	0	0	90	38.5735	-70	-205	12	-25.9186	1.30985	12
802	821	1196	MV Bon Pigall	7	3.24973	41.9352	13:22:14	2010-05-29	-272.9	-269.43	1	1	1	0002.mpg	Video 1.m2v	1	3	0	0	0	0	0	0	0	0	0	0	88	35.4684	-4	-163	12	3.81889	1.24137	12
803	822	1199	MV Bon Pigall	7	3.24907	41.9347	13:22:16	2010-05-29	-270.4	-304.32	1	1	1	0002.mpg	Video 1.m2v	1	3	0	0	0	0	0	0	0	0	0	0	139	21.1349	-70	-310	12	9.4059	1.10305	12
804	823	1202	MV Bon Pigall	7	3.24974	41.9352	13:22:17	2010-05-29	-274.5	-272.086	1	1	1	0002.mpg	Video 1.m2v	1	3	0	0	0	0	0	0	0	0	0	0	88	40.9906	-26	-170	12	-15.4438	1.35129	12
805	824	1206	MV Bon Pigall	7	3.24939	41.9352	13:22:19	2010-05-29	-270.8	-279.911	1	1	1	0002.mpg	Video 1.m2v	1	3	0	0	0	0	0	0	0	0	0	0	83	27.6337	-70	-212	12	-15.6128	1.14854	12
806	825	1208	MV Bon Pigall	7	3.24972	41.9351	13:22:20	2010-05-29	-275.8	-279.229	1	1	1	0002.mpg	Video 1.m2v	1	3	0	0	0	0	0	0	0	0	0	0	149	23.6418	-48	-191	12	26.4935	1.24484	12
807	826	1218	MV Bon Pigall	7	3.24951	41.9353	13:22:25	2010-05-29	-271.3	-275.379	1	1	1	0002.mpg	Video 1.m2v	1	3	0	0	0	0	0	0	0	0	0	0	90	32.9996	-48	-198	12	-19.0062	1.2679	12
808	827	1221	MV Bon Pigall	7	3.24965	41.935	13:22:27	2010-05-29	-276.6	-282.93	1	1	1	0002.mpg	Video 1.m2v	1	3	0	0	0	0	0	0	0	0	0	0	145	27.025	-70	-205	12	-9.85622	1.15154	12
809	828	1235	MV Bon Pigall	7	3.24949	41.9351	13:22:34	2010-05-29	-273.7	-280.704	1	1	1	0002.mpg	Video 1.m2v	1	3	0	0	0	0	0	0	0	0	0	0	90	27.6509	-48	-205	12	1.37482	1.14316	12
810	829	1243	MV Bon Pigall	7	3.2498	41.9351	13:22:38	2010-05-29	-276.8	-277.251	1	1	1	0002.mpg	Video 1.m2v	1	3	0	0	0	0	0	0	0	0	0	0	149	32.3095	-48	-184	12	-4.175	1.1913	12
811	830	1246	MV Bon Pigall	7	3.2494	41.9352	13:22:39	2010-05-29	-270.1	-277.135	1	1	1	0002.mpg	Video 1.m2v	1	3	0	0	0	0	0	0	0	0	0	0	83	32.8451	-48	-205	12	-1.0252	1.19941	12
812	831	1250	MV Bon Pigall	7	3.24978	41.935	13:22:41	2010-05-29	-277.1	-281.727	1	1	1	0002.mpg	Video 1.m2v	1	3	0	0	0	0	0	0	0	0	0	0	149	27.7226	-70	-198	12	-25.0996	1.17878	12
813	832	1259	MV Bon Pigall	7	3.24947	41.9352	13:22:46	2010-05-29	-272.1	-280.285	1	1	1	0002.mpg	Video 1.m2v	1	3	0	0	0	0	0	0	0	0	0	0	90	22.5928	-70	-212	12	-7.20634	1.09639	12
814	833	1265	MV Bon Pigall	7	3.24955	41.9352	13:22:49	2010-05-29	-272.1	-274.107	1	1	1	0002.mpg	Video 1.m2v	1	3	0	0	0	0	0	0	0	0	0	0	90	33.8944	-4	-184	12	30.6501	1.30843	12
815	834	1275	MV Bon Pigall	7	3.2496	41.935	13:22:54	2010-05-29	-275.3	-283.876	1	1	1	0002.mpg	Video 1.m2v	1	3	0	0	0	0	0	0	0	0	0	0	145	25.7387	-70	-212	12	-9.23157	1.13647	12
816	835	1278	MV Bon Pigall	7	3.2497	41.9352	13:22:55	2010-05-29	-273.9	-273.481	1	1	1	0002.mpg	Video 1.m2v	1	3	0	0	0	0	0	0	0	0	0	0	88	36.7311	-26	-177	12	3.90015	1.25764	12
817	836	1291	MV Bon Pigall	7	3.24977	41.935	13:23:02	2010-05-29	-274.6	-282.495	1	1	1	0002.mpg	Video 1.m2v	1	3	0	0	0	0	0	0	0	0	0	0	149	22.5317	-70	-198	12	-9.85603	1.10753	12
818	837	1301	MV Bon Pigall	7	3.24991	41.9353	13:23:07	2010-05-29	-275.3	-259.59	1	1	1	0002.mpg	Video 1.m2v	1	3	0	0	0	0	0	0	0	0	0	0	133	38.8812	-4	-135	12	-13.3435	1.3013	12
819	838	1308	MV Bon Pigall	7	3.24967	41.9351	13:23:10	2010-05-29	-272.2	-277.341	1	1	1	0002.mpg	Video 1.m2v	1	3	0	0	0	0	0	0	0	0	0	0	90	34.3411	-48	-191	12	-7.64408	1.23461	12
820	839	1310	MV Bon Pigall	7	3.24962	41.9352	13:23:11	2010-05-29	-270.9	-275.788	1	1	1	0002.mpg	Video 1.m2v	1	3	0	0	0	0	0	0	0	0	0	0	90	38.775	-26	-191	12	-8.08125	1.32087	12
821	840	1359	MV Bon Pigall	7	3.2497	41.9351	13:23:36	2010-05-29	-273	-279.229	1	1	1	0002.mpg	Video 1.m2v	1	3	0	0	0	0	0	0	0	0	0	0	149	23.6418	-48	-191	12	26.4935	1.24484	12
822	841	1384	MV Bon Pigall	7	3.24994	41.9353	13:23:48	2010-05-29	-271.8	-261.056	1	1	1	0002.mpg	Video 1.m2v	1	3	0	0	0	0	0	0	0	0	0	0	88	33.2788	-26	-142	12	-16.6185	1.27108	12
823	842	1387	MV Bon Pigall	7	3.24947	41.9353	13:23:50	2010-05-29	-265.9	-272.358	1	1	1	0002.mpg	Video 1.m2v	1	3	0	0	0	0	0	0	0	0	0	0	130	32.9941	-48	-191	12	-9.46255	1.22423	12
824	843	1391	MV Bon Pigall	7	3.24949	41.9351	13:23:52	2010-05-29	-269.4	-280.704	1	1	1	0002.mpg	Video 1.m2v	1	3	0	0	0	0	0	0	0	0	0	0	90	27.6509	-48	-205	12	1.37482	1.14316	12
825	844	1396	MV Bon Pigall	7	3.24971	41.9351	13:23:54	2010-05-29	-272.2	-276.748	1	1	1	0002.mpg	Video 1.m2v	1	3	0	0	0	0	0	0	0	0	0	0	88	39.6107	-70	-191	12	-4.05598	1.35779	12
826	845	1403	MV Bon Pigall	7	3.2496	41.9353	13:23:58	2010-05-29	-269	-272.334	1	1	1	0002.mpg	Video 1.m2v	1	3	0	0	0	0	0	0	0	0	0	0	90	27.3872	-26	-184	12	-21.6753	1.22178	12
827	846	1408	MV Bon Pigall	7	3.24972	41.9352	13:24:00	2010-05-29	-271.1	-273.481	1	1	1	0002.mpg	Video 1.m2v	1	3	0	0	0	0	0	0	0	0	0	0	88	36.7311	-26	-177	12	3.90015	1.25764	12
828	848	1442	MV Bon Pigall	7	3.2496	41.9349	13:24:17	2010-05-29	-271.2	-289.92	1	1	1	0002.mpg	Video 1.m2v	1	1	0	0	0	0	0	0	1	1	0	0	158	26.8444	-48	-219	12	-7.04403	1.13023	12
829	849	1609	MV Bon Pigall	7	3.24978	41.935	13:25:41	2010-05-29	-273.1	-281.727	1	1	0	0002.mpg		1	1	0	0	0	0	0	0	1	1	0	0	149	27.7226	-70	-198	12	-25.0996	1.17878	12
830	850	1618	MV Bon Pigall	7	3.2497	41.9352	13:25:45	2010-05-29	-270.1	-273.481	1	1	0	0002.mpg		1	1	0	0	0	0	0	0	1	1	0	0	88	36.7311	-26	-177	12	3.90015	1.25764	12
831	851	1628	MV Bon Pigall	7	3.24977	41.9352	13:25:50	2010-05-29	-270.4	-272.086	1	1	0	0002.mpg		1	1	0	0	0	0	0	0	1	1	0	0	88	40.9906	-26	-170	12	-15.4438	1.35129	12
832	852	1719	MV Bon Pigall	7	3.24957	41.9355	13:26:36	2010-05-29	-266.1	-256.483	1	1	1	0002.mpg	Video 1.m2v	1	1	0	0	0	0	0	0	0	0	0	0	199	42.4689	60	-128	12	102.15	1.7923	12
833	853	1728	MV Bon Pigall	7	3.24984	41.9352	13:26:40	2010-05-29	-266.4	-271.618	1	1	1	0002.mpg	Video 1.m2v	1	1	0	0	0	0	0	0	0	0	0	0	88	40.7554	-26	-163	12	-24.1814	1.34001	12
834	854	1732	MV Bon Pigall	7	3.24963	41.9353	13:26:42	2010-05-29	-260.5	-268.188	1	1	1	0002.mpg	Video 1.m2v	1	1	0	0	0	0	0	0	0	0	0	0	130	43.2128	-26	-177	12	-17.4746	1.40921	12
835	855	1748	MV Bon Pigall	7	3.24971	41.9353	13:26:50	2010-05-29	-262.3	-267.346	1	1	1	0002.mpg	Video 1.m2v	1	1	0	0	0	0	0	0	0	0	0	0	133	30.1055	-26	-163	12	7.06234	1.21206	12
836	856	1752	MV Bon Pigall	7	3.24974	41.9351	13:26:52	2010-05-29	-265.2	-274.635	1	1	1	0002.mpg	Video 1.m2v	1	1	0	0	0	0	0	0	0	0	0	0	88	43.5753	-48	-177	12	-8.4753	1.41034	12
837	858	1770	MV Bon Pigall	7	3.24959	41.9353	13:27:01	2010-05-29	-260.7	-272.334	1	1	1	0002.mpg	Video 1.m2v	1	3	1	1	0	0	0	0	0	0	0	0	90	27.3872	-26	-184	12	-21.6753	1.22178	12
838	860	1832	MV Bon Pigall	7	3.24986	41.9352	13:27:32	2010-05-29	-261.4	-266.033	1	1	1	0002.mpg	Video 1.m2v	1	3	0	1	0	0	0	0	0	0	0	0	88	30.6425	-4	-149	12	-11.1311	1.18092	12
839	861	1841	MV Bon Pigall	7	3.25003	41.9353	13:27:37	2010-05-29	-259.2	-257.249	1	1	1	0002.mpg	Video 1.m2v	1	3	0	1	0	0	0	0	0	0	0	0	88	20.9932	-48	-135	12	-29.8373	1.15591	12
840	862	1984	MV Bon Pigall	7	3.24984	41.9354	13:28:48	2010-05-29	-252.6	-254.503	1	1	1	0002.mpg	Video 1.m2v	1	3	0	1	0	0	0	0	0	0	0	0	133	36.6058	-4	-135	12	-3.71265	1.25845	12
841	863	2005	MV Bon Pigall	7	3.24977	41.9355	13:28:59	2010-05-29	-249.2	-251.112	1	1	1	0002.mpg	Video 1.m2v	1	3	0	1	0	0	0	0	0	0	0	0	161	23.7519	38	-121	12	-12.8125	1.12319	12
842	864	2040	MV Bon Pigall	7	3.24983	41.9354	13:29:16	2010-05-29	-251.2	-257.742	1	1	1	0002.mpg	Video 1.m2v	1	3	0	1	0	0	0	0	0	0	0	0	133	37.6752	-4	-135	12	19.2874	1.31991	12
843	865	2044	MV Bon Pigall	7	3.24981	41.9354	13:29:18	2010-05-29	-249.7	-258.342	1	1	1	0002.mpg	Video 1.m2v	1	3	0	1	0	0	0	0	0	0	0	0	133	31.7432	-4	-142	12	-11.5252	1.19789	12
844	866	2047	MV Bon Pigall	7	3.24991	41.9354	13:29:20	2010-05-29	-251.6	-255.533	1	1	1	0002.mpg	Video 1.m2v	1	3	0	1	0	0	0	0	0	0	0	0	133	26.4132	-4	-135	12	-8.45642	1.13818	12
845	867	2108	MV Bon Pigall	7	3.24998	41.9354	13:29:50	2010-05-29	-249.4	-252.733	1	1	1	0002.mpg	Video 1.m2v	1	1	0	0	0	0	0	0	0	0	0	0	88	30.3849	-4	-121	12	-9.28755	1.2016	12
846	868	2124	MV Bon Pigall	7	3.24991	41.9355	13:29:58	2010-05-29	-245.9	-251.04	1	1	1	0002.mpg	Video 1.m2v	1	1	0	0	0	0	0	0	0	0	0	0	161	22.2423	-4	-128	12	9.10635	1.19243	12
847	869	2134	MV Bon Pigall	7	3.24962	41.9353	13:30:03	2010-05-29	-245.9	-272.334	1	1	1	0002.mpg	Video 1.m2v	1	1	0	0	0	0	0	0	0	0	0	0	90	27.3872	-26	-184	12	-21.6753	1.22178	12
848	871	2163	MV Bon Pigall	7	3.24974	41.9354	13:30:18	2010-05-29	-246.6	-260.899	1	1	1	0002.mpg	Video 1.m2v	1	3	0	1	0	0	0	0	0	0	0	0	133	35.6387	-4	-149	12	9.05666	1.28304	12
849	872	2166	MV Bon Pigall	7	3.24992	41.9355	13:30:19	2010-05-29	-244.8	-242.793	1	1	1	0002.mpg	Video 1.m2v	1	3	0	1	0	0	0	0	0	0	0	0	170	43.9289	38	-100	12	66.0063	1.56322	12
850	873	2169	MV Bon Pigall	7	3.24989	41.9355	13:30:21	2010-05-29	-246.3	-251.04	1	1	1	0002.mpg	Video 1.m2v	1	3	0	1	0	0	0	0	0	0	0	0	161	22.2423	-4	-128	12	9.10635	1.19243	12
851	874	2172	MV Bon Pigall	7	3.2499	41.9355	13:30:22	2010-05-29	-245.2	-251.678	1	1	1	0002.mpg	Video 1.m2v	1	3	0	1	0	0	0	0	0	0	0	0	161	39.188	-48	-142	12	-61.4312	1.55008	12
852	875	2178	MV Bon Pigall	7	3.24989	41.9355	13:30:25	2010-05-29	-245.9	-251.04	1	1	1	0002.mpg	Video 1.m2v	1	3	0	1	0	0	0	0	0	0	0	0	161	22.2423	-4	-128	12	9.10635	1.19243	12
853	876	2181	MV Bon Pigall	7	3.24996	41.9355	13:30:27	2010-05-29	-245.2	-250.081	1	1	1	0002.mpg	Video 1.m2v	1	3	0	1	0	0	0	0	0	0	0	0	170	35.2847	-48	-135	12	-52.7874	1.56361	12
854	877	2198	MV Bon Pigall	7	3.24987	41.9355	13:30:35	2010-05-29	-243.5	-247.526	1	1	1	0002.mpg	Video 1.m2v	1	3	0	1	0	0	0	0	0	0	0	0	161	42.9346	-4	-121	12	-18.4376	1.46251	12
855	878	2203	MV Bon Pigall	7	3.25001	41.9355	13:30:38	2010-05-29	-245.6	-246.624	1	1	1	0002.mpg	Video 1.m2v	1	3	0	1	0	0	0	0	0	0	0	0	170	24.2763	17	-107	12	37.8377	1.25592	12
856	879	2210	MV Bon Pigall	7	3.24992	41.9356	13:30:41	2010-05-29	-242.4	-242.697	1	1	1	0002.mpg	Video 1.m2v	1	3	0	1	0	0	0	0	0	0	0	0	170	21.8186	-4	-107	12	-9.43146	1.18543	12
857	880	2213	MV Bon Pigall	7	3.24989	41.9355	13:30:43	2010-05-29	-244.6	-251.04	1	1	1	0002.mpg	Video 1.m2v	1	3	0	1	0	0	0	0	0	0	0	0	161	22.2423	-4	-128	12	9.10635	1.19243	12
858	881	2216	MV Bon Pigall	7	3.25003	41.9355	13:30:44	2010-05-29	-245.6	-245.431	1	1	1	0002.mpg	Video 1.m2v	1	3	0	1	0	0	0	0	0	0	0	0	170	21.5843	-4	-100	12	34.2062	1.24195	12
859	882	2222	MV Bon Pigall	7	3.25005	41.9354	13:30:47	2010-05-29	-246.8	-248.978	1	1	1	0002.mpg	Video 1.m2v	1	3	0	1	0	0	0	0	0	0	0	0	88	39.5336	-4	-114	12	6.50635	1.3123	12
860	883	2225	MV Bon Pigall	7	3.24991	41.9355	13:30:49	2010-05-29	-242.8	-251.678	1	1	1	0002.mpg	Video 1.m2v	1	3	0	1	0	0	0	0	0	0	0	0	161	39.188	-48	-142	12	-61.4312	1.55008	12
861	884	2229	MV Bon Pigall	7	3.24991	41.9355	13:30:51	2010-05-29	-242.7	-244.017	1	1	1	0002.mpg	Video 1.m2v	1	3	0	1	0	0	0	0	0	0	0	0	161	46.771	38	-100	12	58.0812	1.60503	12
862	885	2238	MV Bon Pigall	7	3.25014	41.9355	13:30:55	2010-05-29	-246	-245.999	1	1	1	0002.mpg	Video 1.m2v	1	3	0	1	0	0	0	0	0	0	0	0	170	27.4988	-48	-114	12	-19.4936	1.25768	12
863	886	2241	MV Bon Pigall	7	3.24986	41.9356	13:30:57	2010-05-29	-241	-247.526	1	1	1	0002.mpg	Video 1.m2v	1	3	0	1	0	0	0	0	0	0	0	0	161	42.9346	-4	-121	12	-18.4376	1.46251	12
864	887	2251	MV Bon Pigall	7	3.24995	41.9355	13:31:02	2010-05-29	-244.6	-248.721	1	1	1	0002.mpg	Video 1.m2v	1	3	0	1	0	0	0	0	0	0	0	0	170	28.3072	-4	-114	12	28.5063	1.25929	12
865	888	2261	MV Bon Pigall	7	3.25	41.9355	13:31:07	2010-05-29	-244.7	-246.624	1	1	1	0002.mpg	Video 1.m2v	1	3	0	1	0	0	0	0	0	0	0	0	170	24.2763	17	-107	12	37.8377	1.25592	12
866	889	2278	MV Bon Pigall	7	3.2499	41.9355	13:31:15	2010-05-29	-241.7	-251.678	1	1	1	0002.mpg	Video 1.m2v	1	3	0	1	0	0	0	0	0	0	0	0	161	39.188	-48	-142	12	-61.4312	1.55008	12
867	890	2279	MV Bon Pigall	7	3.24998	41.9355	13:31:16	2010-05-29	-241.5	-244.938	1	1	1	0002.mpg	Video 1.m2v	1	3	0	1	0	0	0	0	0	0	0	0	170	42.0836	-26	-121	12	-18.8064	1.44998	12
868	891	2295	MV Bon Pigall	7	3.24986	41.9355	13:31:24	2010-05-29	-240.7	-251.745	1	1	1	0002.mpg	Video 1.m2v	1	3	0	1	0	0	0	0	0	0	0	0	161	30.1756	-26	-135	12	-37.7437	1.34066	12
869	892	2318	MV Bon Pigall	7	3.24991	41.9356	13:31:35	2010-05-29	-239.8	-243.364	1	1	1	0002.mpg	Video 1.m2v	1	3	0	1	0	0	0	0	0	0	0	0	161	23.6341	17	-107	12	-8.59365	1.1493	12
870	893	2321	MV Bon Pigall	7	3.24999	41.9355	13:31:37	2010-05-29	-243	-246.624	1	1	1	0002.mpg	Video 1.m2v	1	3	0	1	0	0	0	0	0	0	0	0	170	24.2763	17	-107	12	37.8377	1.25592	12
871	894	2324	MV Bon Pigall	7	3.25	41.9355	13:31:38	2010-05-29	-243	-244.938	1	1	1	0002.mpg	Video 1.m2v	1	3	0	1	0	0	0	0	0	0	0	0	170	42.0836	-26	-121	12	-18.8064	1.44998	12
872	896	2382	MV Bon Pigall	7	3.24996	41.9355	13:32:07	2010-05-29	-240.9	-242.793	1	1	1	0002.mpg	Video 1.m2v	1	1	0	0	0	0	0	0	0	0	0	0	170	43.9289	38	-100	12	66.0063	1.56322	12
873	897	2385	MV Bon Pigall	7	3.24992	41.9356	13:32:09	2010-05-29	-240.1	-242.697	1	1	1	0002.mpg	Video 1.m2v	1	1	0	0	0	0	0	0	0	0	0	0	170	21.8186	-4	-107	12	-9.43146	1.18543	12
874	898	2409	MV Bon Pigall	7	3.25006	41.9355	13:32:21	2010-05-29	-242.2	-244.135	1	1	1	0002.mpg	Video 1.m2v	1	1	0	0	0	0	0	0	0	0	0	0	170	40.6114	-26	-121	12	-15.956	1.3335	12
875	899	2675	MV Bon Pigall	7	3.25	41.9356	13:34:34	2010-05-29	-228	-241.129	1	1	1	0002.mpg	Video 1.m2v	1	1	0	0	0	0	0	0	0	0	0	0	170	38.5558	-4	-107	12	9.95016	1.38939	12
876	900	2724	MV Bon Pigall	7	3.25	41.9358	13:34:58	2010-05-29	-239.8	-231.99	1	1	1	0002.mpg	Video 1.m2v	1	1	0	0	0	0	0	0	0	0	0	0	168	35.1518	-26	-107	12	2.02484	1.2493	12
877	901	2761	MV Bon Pigall	7	3.25008	41.9356	13:35:17	2010-05-29	-226	-239.506	1	1	1	0002.mpg	Video 1.m2v	1	1	0	0	0	0	0	0	0	0	0	0	170	48.5676	-26	-100	12	-26.2186	1.5294	12
878	902	2771	MV Bon Pigall	7	3.25007	41.9356	13:35:22	2010-05-29	-225.2	-233.978	1	1	1	0002.mpg	Video 1.m2v	1	1	0	0	0	0	0	0	0	0	0	0	170	33.7328	38	-79	10	36.1938	1.36548	10
879	903	2774	MV Bon Pigall	7	3.25006	41.9356	13:35:23	2010-05-29	-224.8	-233.659	1	1	1	0002.mpg	Video 1.m2v	1	1	0	0	0	0	0	0	0	0	0	0	168	26.6521	38	-86	10	21.2314	1.2118	10
880	904	2775	MV Bon Pigall	7	3.25009	41.9356	13:35:24	2010-05-29	-225.6	-233.978	1	1	1	0002.mpg	Video 1.m2v	1	1	0	0	0	0	0	0	0	0	0	0	170	33.7328	38	-79	10	36.1938	1.36548	10
881	905	2779	MV Bon Pigall	7	3.25008	41.9357	13:35:26	2010-05-29	-225.2	-234.432	1	1	1	0002.mpg	Video 1.m2v	1	1	0	0	0	0	0	0	0	0	0	0	168	24.1618	-4	-93	10	-29.4314	1.2476	10
882	906	2781	MV Bon Pigall	7	3.25008	41.9357	13:35:27	2010-05-29	-227.3	-231.517	1	1	1	0002.mpg	Video 1.m2v	1	1	0	0	0	0	0	0	0	0	0	0	168	41.8179	-4	-86	10	-21.2374	1.41525	10
883	907	2791	MV Bon Pigall	7	3.25002	41.9356	13:35:32	2010-05-29	-225.8	-235.058	1	1	1	0002.mpg	Video 1.m2v	1	1	0	0	0	0	0	0	0	0	0	0	170	39.092	38	-79	10	36.7375	1.40206	10
884	908	2819	MV Bon Pigall	7	3.25009	41.9357	13:35:46	2010-05-29	-225.1	-234.432	1	1	1	0002.mpg	Video 1.m2v	1	1	0	0	0	0	0	0	0	0	0	0	168	24.1618	-4	-93	10	-29.4314	1.2476	10
885	909	2822	MV Bon Pigall	7	3.25008	41.9356	13:35:47	2010-05-29	-225.7	-234.432	1	1	1	0002.mpg	Video 1.m2v	1	1	0	0	0	0	0	0	0	0	0	0	168	24.1618	-4	-93	10	-29.4314	1.2476	10
886	911	2838	MV Bon Pigall	7	3.25015	41.9356	13:35:55	2010-05-29	-227	-232.707	1	1	1	0002.mpg	Video 1.m2v	1	1	0	0	0	1	0	0	0	0	0	0	170	36.7894	17	-72	10	29.7626	1.4303	10
887	912	2850	MV Bon Pigall	7	3.25009	41.9357	13:36:01	2010-05-29	-224.8	-231.517	1	1	1	0002.mpg	Video 1.m2v	1	3	1	0	0	0	0	0	0	0	0	0	168	41.8179	-4	-86	10	-21.2374	1.41525	10
888	913	2853	MV Bon Pigall	7	3.25011	41.9356	13:36:03	2010-05-29	-226.2	-233.978	1	1	1	0002.mpg	Video 1.m2v	1	3	1	0	0	0	0	0	0	0	0	0	170	33.7328	38	-79	10	36.1938	1.36548	10
889	914	2967	MV Bon Pigall	7	3.2503	41.9356	13:37:00	2010-05-29	-224.2	-225.294	1	1	1	0002.mpg	Video 1.m2v	1	3	1	0	0	0	0	0	0	0	0	0	182	34.5475	17	-51	10	-27.9565	1.25869	10
890	915	3113	MV Bon Pigall	7	3.25028	41.9358	13:38:13	2010-05-29	-215.4	-215.7	1	1	1	0002.mpg	Video 1.m2v	1	3	1	0	0	0	0	0	0	0	0	0	182	28.199	38	-37	10	10.0501	1.19566	10
891	916	3181	MV Bon Pigall	7	3.25029	41.9357	13:38:47	2010-05-29	-215.6	-217.569	1	1	1	0002.mpg	Video 1.m2v	1	3	1	0	0	0	0	0	0	0	0	0	182	30.4897	38	-37	10	20.2499	1.22262	10
892	917	3183	MV Bon Pigall	7	3.25025	41.9357	13:38:48	2010-05-29	-215.3	-219.584	1	1	1	0002.mpg	Video 1.m2v	1	3	1	0	0	0	0	0	0	0	0	0	182	32.322	82	-30	10	44.0937	1.29829	10
893	918	3187	MV Bon Pigall	7	3.25034	41.9356	13:38:50	2010-05-29	-217.2	-222.305	1	1	1	0002.mpg	Video 1.m2v	1	3	1	0	0	0	0	0	0	0	0	0	182	32.8461	38	-37	10	-4.56228	1.21728	10
894	919	3190	MV Bon Pigall	7	3.25021	41.9358	13:38:51	2010-05-29	-213.2	-219.225	1	1	1	0002.mpg	Video 1.m2v	1	3	1	0	0	0	0	0	0	0	0	0	109	35.56	-4	-65	10	7.44982	1.24229	10
895	920	3192	MV Bon Pigall	7	3.25035	41.9356	13:38:52	2010-05-29	-217.5	-222.67	1	1	1	0002.mpg	Video 1.m2v	1	3	1	0	0	0	0	0	0	0	0	0	130	35.9908	82	-30	10	25.8187	1.29615	10
896	921	3195	MV Bon Pigall	7	3.25028	41.9358	13:38:54	2010-05-29	-215.3	-215.7	1	1	1	0002.mpg	Video 1.m2v	1	3	1	0	0	0	0	0	0	0	0	0	182	28.199	38	-37	10	10.0501	1.19566	10
897	922	3241	MV Bon Pigall	7	3.25023	41.9357	13:39:17	2010-05-29	-216.1	-224.408	1	1	1	0002.mpg	Video 1.m2v	1	3	1	0	0	0	0	0	0	0	0	0	182	41.5794	38	-51	10	-30.2876	1.40496	10
898	923	3250	MV Bon Pigall	7	3.25022	41.9358	13:39:21	2010-05-29	-215.2	-218.596	1	1	1	0002.mpg	Video 1.m2v	1	3	1	0	0	0	0	0	0	0	0	0	182	28.6937	60	-37	10	13.5565	1.20752	10
899	924	3259	MV Bon Pigall	7	3.25027	41.9357	13:39:26	2010-05-29	-217	-222.247	1	1	1	0002.mpg	Video 1.m2v	1	3	1	0	0	0	0	0	0	0	0	0	182	33.725	38	-44	10	10.9315	1.28111	10
900	925	3270	MV Bon Pigall	7	3.25031	41.9356	13:39:31	2010-05-29	-217.7	-222.67	1	1	1	0002.mpg	Video 1.m2v	1	3	1	0	0	0	0	0	0	0	0	0	130	35.9908	82	-30	10	25.8187	1.29615	10
901	926	3272	MV Bon Pigall	7	3.25016	41.9358	13:39:32	2010-05-29	-213.9	-224.305	1	1	1	0002.mpg	Video 1.m2v	1	3	1	0	0	0	0	0	0	0	0	0	168	37.4111	-4	-79	10	-18.5998	1.28807	10
902	927	3281	MV Bon Pigall	7	3.25034	41.9356	13:39:37	2010-05-29	-218	-222.305	1	1	1	0002.mpg	Video 1.m2v	1	3	1	0	0	0	0	0	0	0	0	0	182	32.8461	38	-37	10	-4.56228	1.21728	10
903	928	3284	MV Bon Pigall	7	3.25028	41.9357	13:39:38	2010-05-29	-216.4	-217.569	1	1	1	0002.mpg	Video 1.m2v	1	3	1	0	0	0	0	0	0	0	0	0	182	30.4897	38	-37	10	20.2499	1.22262	10
904	929	3287	MV Bon Pigall	7	3.25018	41.9357	13:39:40	2010-05-29	-215.4	-221.736	1	1	1	0002.mpg	Video 1.m2v	1	3	1	0	0	0	0	0	0	0	0	0	182	36.4581	82	-44	10	19.3502	1.32778	10
905	930	3300	MV Bon Pigall	7	3.25022	41.9358	13:39:46	2010-05-29	-214.9	-218.596	1	1	1	0002.mpg	Video 1.m2v	1	3	1	0	0	0	0	0	0	0	0	0	182	28.6937	60	-37	10	13.5565	1.20752	10
906	931	3303	MV Bon Pigall	7	3.25022	41.9357	13:39:48	2010-05-29	-216	-224.408	1	1	1	0002.mpg	Video 1.m2v	1	3	1	0	0	0	0	0	0	0	0	0	182	41.5794	38	-51	10	-30.2876	1.40496	10
907	932	3312	MV Bon Pigall	7	3.25032	41.9357	13:39:52	2010-05-29	-217	-220.384	1	1	1	0002.mpg	Video 1.m2v	1	3	1	0	0	0	0	0	0	0	0	0	182	30.1206	38	-37	10	15.8624	1.21276	10
908	933	3315	MV Bon Pigall	7	3.25024	41.9358	13:39:54	2010-05-29	-215.2	-218.596	1	1	1	0002.mpg	Video 1.m2v	1	3	1	0	0	0	0	0	0	0	0	0	182	28.6937	60	-37	10	13.5565	1.20752	10
909	934	3325	MV Bon Pigall	7	3.25025	41.9357	13:39:59	2010-05-29	-216	-219.584	1	1	1	0002.mpg	Video 1.m2v	1	3	1	0	0	0	0	0	0	0	0	0	182	32.322	82	-30	10	44.0937	1.29829	10
910	935	3342	MV Bon Pigall	7	3.25023	41.9358	13:40:07	2010-05-29	-213.4	-217.669	1	1	1	0002.mpg	Video 1.m2v	1	3	1	0	0	0	0	0	0	0	0	0	182	32.5618	38	-44	10	10.4623	1.20382	10
911	936	3344	MV Bon Pigall	7	3.25031	41.9356	13:40:08	2010-05-29	-215.6	-222.305	1	1	1	0002.mpg	Video 1.m2v	1	3	1	0	0	0	0	0	0	0	0	0	182	32.8461	38	-37	10	-4.56228	1.21728	10
912	937	3367	MV Bon Pigall	7	3.25036	41.9357	13:40:20	2010-05-29	-215.7	-218.625	1	1	1	0002.mpg	Video 1.m2v	1	3	1	0	0	0	0	0	0	0	0	0	182	32.5702	38	-30	10	-2.88754	1.27179	10
913	938	3376	MV Bon Pigall	7	3.25044	41.9357	13:40:24	2010-05-29	-216	-214.92	1	1	1	0002.mpg	Video 1.m2v	1	3	1	0	0	0	0	0	0	0	0	0	158	31.7613	17	-23	10	9.42497	1.19874	10
914	939	3379	MV Bon Pigall	7	3.25028	41.9357	13:40:26	2010-05-29	-214.1	-217.569	1	1	1	0002.mpg	Video 1.m2v	1	3	1	0	0	0	0	0	0	0	0	0	182	30.4897	38	-37	10	20.2499	1.22262	10
915	940	3415	MV Bon Pigall	7	3.25046	41.9357	13:40:44	2010-05-29	-213.3	-213.665	1	1	1	0002.mpg	Video 1.m2v	1	3	1	0	0	0	0	0	0	0	0	0	158	20.6858	17	-23	10	4.52518	1.28721	10
916	941	3418	MV Bon Pigall	7	3.25031	41.9358	13:40:45	2010-05-29	-211.7	-218.569	1	1	1	0002.mpg	Video 1.m2v	1	3	1	0	0	0	0	0	0	0	0	0	182	38.3299	-4	-51	10	-35.7875	1.35378	10
917	943	3440	MV Bon Pigall	7	3.25059	41.9356	13:40:56	2010-05-29	-212.2	-219.516	1	1	1	0002.mpg	Video 1.m2v	1	1	0	0	0	0	0	0	1	1	0	0	158	43.5359	-70	-51	10	9.62486	1.42958	10
918	944	3450	MV Bon Pigall	7	3.25055	41.9357	13:41:01	2010-05-29	-210.8	-216.035	1	1	1	0002.mpg	Video 1.m2v	1	1	0	0	0	0	0	0	1	1	0	0	158	33.8454	-70	-44	10	-38.0377	1.34941	10
919	945	3452	MV Bon Pigall	7	3.2503	41.9358	13:41:02	2010-05-29	-207.7	-215.146	1	1	1	0002.mpg	Video 1.m2v	1	1	0	0	0	0	0	0	1	1	0	0	109	27.5749	-4	-51	10	-2.57492	1.1371	10
920	946	3477	MV Bon Pigall	7	3.25044	41.9357	13:41:15	2010-05-29	-209	-214.011	1	1	1	0002.mpg	Video 2.m2v	1	1	0	0	0	0	0	0	0	0	0	0	158	37.732	-4	-30	10	-22.1313	1.30009	10
921	947	3484	MV Bon Pigall	7	3.25039	41.9357	13:41:18	2010-05-29	-208.7	-217.482	1	1	1	0002.mpg	Video 2.m2v	1	1	0	0	0	1	0	0	0	0	0	0	182	35.3628	17	-37	10	3.58763	1.24423	10
922	948	3492	MV Bon Pigall	7	3.25048	41.9358	13:41:22	2010-05-29	-207.7	-209.453	1	1	1	0002.mpg	Video 2.m2v	1	1	0	0	0	1	0	0	0	0	0	0	158	16.2234	-4	-23	10	20.2999	1.11768	10
923	949	3495	MV Bon Pigall	7	3.2504	41.9357	13:41:24	2010-05-29	-207.8	-217.482	1	1	1	0002.mpg	Video 2.m2v	1	1	0	0	0	1	0	0	0	0	0	0	182	35.3628	17	-37	10	3.58763	1.24423	10
924	950	3505	MV Bon Pigall	7	3.25045	41.9357	13:41:29	2010-05-29	-208.1	-214.92	1	1	1	0002.mpg	Video 2.m2v	1	1	0	0	0	1	0	0	0	0	0	0	158	31.7613	17	-23	10	9.42497	1.19874	10
925	951	3508	MV Bon Pigall	7	3.25041	41.9358	13:41:30	2010-05-29	-207.5	-214.011	1	1	1	0002.mpg	Video 2.m2v	1	1	0	0	0	1	0	0	0	0	0	0	158	37.732	-4	-30	10	-22.1313	1.30009	10
926	952	3520	MV Bon Pigall	7	3.25044	41.9358	13:41:36	2010-05-29	-207.5	-214.011	1	1	1	0002.mpg	Video 2.m2v	1	3	1	0	0	0	0	0	0	0	0	0	158	37.732	-4	-30	10	-22.1313	1.30009	10
927	953	3532	MV Bon Pigall	7	3.25065	41.9357	13:41:42	2010-05-29	-209.1	-214.529	1	1	1	0002.mpg	Video 2.m2v	1	3	1	0	0	0	0	0	0	0	0	0	177	36.8143	-48	-30	10	-3.71885	1.27944	10
928	954	3539	MV Bon Pigall	7	3.25047	41.9357	13:41:46	2010-05-29	-208.5	-213.168	1	1	1	0002.mpg	Video 2.m2v	1	3	1	0	0	0	0	0	0	0	0	0	158	39.5163	82	-9	10	100.562	1.63539	10
929	955	3544	MV Bon Pigall	7	3.25082	41.9361	13:41:48	2010-05-29	-201.9	-173.74	1	1	1	0002.mpg	Video 2.m2v	1	3	1	0	0	0	0	0	0	0	0	0	187	36.2253	60	74	10	7.00607	1.78113	10
930	956	3547	MV Bon Pigall	7	3.25035	41.9359	13:41:50	2010-05-29	-205.6	-212.849	1	1	1	0002.mpg	Video 2.m2v	1	3	1	0	0	0	0	0	0	0	0	0	109	34.0547	-26	-51	10	-26.3312	1.25836	10
931	957	3561	MV Bon Pigall	7	3.25057	41.9357	13:41:57	2010-05-29	-209.4	-214.752	1	1	1	0002.mpg	Video 2.m2v	1	3	1	0	0	0	0	0	0	0	0	0	158	40.7231	-70	-44	10	-7.27491	1.34184	10
932	958	3566	MV Bon Pigall	7	3.25043	41.9357	13:41:59	2010-05-29	-207.8	-214.011	1	1	1	0002.mpg	Video 2.m2v	1	3	1	0	0	0	0	0	0	0	0	0	158	37.732	-4	-30	10	-22.1313	1.30009	10
933	959	3578	MV Bon Pigall	7	3.25049	41.9358	13:42:05	2010-05-29	-206.4	-209.453	1	1	1	0002.mpg	Video 2.m2v	1	3	1	0	0	0	0	0	0	0	0	0	158	16.2234	-4	-23	10	20.2999	1.11768	10
934	960	3591	MV Bon Pigall	7	3.25058	41.9358	13:42:12	2010-05-29	-206.9	-209.121	1	1	1	0002.mpg	Video 2.m2v	1	3	1	0	0	0	0	0	0	0	0	0	158	29.0397	-48	-30	10	-10.4626	1.17181	10
935	961	3594	MV Bon Pigall	7	3.25046	41.9357	13:42:13	2010-05-29	-207	-211.261	1	1	1	0002.mpg	Video 2.m2v	1	3	1	0	0	0	0	0	0	0	0	0	158	31.6056	17	-16	10	24.0499	1.2613	10
936	962	3611	MV Bon Pigall	7	3.25058	41.9358	13:42:22	2010-05-29	-205.2	-206.944	1	1	1	0002.mpg	Video 2.m2v	1	3	1	0	0	0	0	0	0	0	0	0	164	32.0026	-70	-30	10	4.07495	1.32857	10
937	963	3612	MV Bon Pigall	7	3.2505	41.9358	13:42:22	2010-05-29	-205.5	-209.453	1	1	1	0002.mpg	Video 2.m2v	1	3	1	0	0	0	0	0	0	0	0	0	158	16.2234	-4	-23	10	20.2999	1.11768	10
938	964	3615	MV Bon Pigall	7	3.25053	41.9358	13:42:24	2010-05-29	-205.4	-211.763	1	1	1	0002.mpg	Video 2.m2v	1	3	1	0	0	0	0	0	0	0	0	0	158	34.8786	-26	-30	10	6.38752	1.26337	10
939	966	3621	MV Bon Pigall	7	3.25048	41.9358	13:42:27	2010-05-29	-204.4	-211.261	1	1	1	0002.mpg	Video 2.m2v	1	1	0	0	1	0	0	0	0	0	0	0	158	31.6056	17	-16	10	24.0499	1.2613	10
940	967	3624	MV Bon Pigall	7	3.2506	41.9358	13:42:28	2010-05-29	-204.5	-208.849	1	1	1	0002.mpg	Video 2.m2v	1	1	0	0	1	0	0	0	0	0	0	0	158	42.6543	-48	-23	10	18.45	1.38485	10
941	968	3634	MV Bon Pigall	7	3.25056	41.9358	13:42:33	2010-05-29	-202.6	-206.944	1	1	1	0002.mpg	Video 2.m2v	1	1	0	0	1	0	0	0	0	0	0	0	164	32.0026	-70	-30	10	4.07495	1.32857	10
942	969	3637	MV Bon Pigall	7	3.2505	41.9358	13:42:35	2010-05-29	-202.6	-209.453	1	1	1	0002.mpg	Video 2.m2v	1	1	0	0	1	0	0	0	0	0	0	0	158	16.2234	-4	-23	10	20.2999	1.11768	10
943	970	3649	MV Bon Pigall	7	3.25053	41.9358	13:42:41	2010-05-29	-200.9	-209.935	1	1	1	0002.mpg	Video 2.m2v	1	1	0	0	0	0	0	0	0	0	0	0	164	23.3973	-92	-44	10	-17.8374	1.25023	10
944	971	3659	MV Bon Pigall	7	3.25056	41.9358	13:42:46	2010-05-29	-200.3	-209.121	1	1	1	0002.mpg	Video 2.m2v	1	1	0	0	0	0	0	0	0	0	0	0	158	29.0397	-48	-30	10	-10.4626	1.17181	10
945	972	3662	MV Bon Pigall	7	3.25006	41.9358	13:42:47	2010-05-29	-194.1	-229.091	1	1	1	0002.mpg	Video 2.m2v	1	1	0	0	0	0	0	0	0	0	0	0	168	32.5355	-48	-100	12	-14.0813	1.21071	12
946	973	3692	MV Bon Pigall	7	3.25043	41.9358	13:43:02	2010-05-29	-199.3	-210.264	1	1	1	0002.mpg	Video 2.m2v	1	3	1	0	0	0	0	0	0	0	0	0	164	12.9278	-4	-30	9	-4.25653	1.10337	9
947	974	3695	MV Bon Pigall	7	3.25059	41.9358	13:43:04	2010-05-29	-201.1	-210.974	1	1	1	0002.mpg	Video 2.m2v	1	3	1	0	0	0	0	0	0	0	0	0	158	39.4279	-48	-30	10	3.68128	1.3235	10
948	975	3698	MV Bon Pigall	7	3.25046	41.9359	13:43:05	2010-05-29	-199.5	-211.054	1	1	1	0002.mpg	Video 2.m2v	1	3	1	0	0	0	0	0	0	0	0	0	164	34.8261	-114	-58	14	-64.3126	1.46338	14
949	976	3701	MV Bon Pigall	7	3.25056	41.9359	13:43:07	2010-05-29	-199.9	-203.424	1	1	1	0002.mpg	Video 2.m2v	1	3	1	0	0	0	0	0	0	0	0	0	164	42.536	-48	-16	10	71.0251	1.63508	10
950	977	3704	MV Bon Pigall	7	3.25054	41.9358	13:43:08	2010-05-29	-200.9	-209.804	1	1	1	0002.mpg	Video 2.m2v	1	3	1	0	0	0	0	0	0	0	0	0	158	17.2628	-26	-30	10	6.6	1.10949	10
951	978	3707	MV Bon Pigall	7	3.2505	41.9359	13:43:10	2010-05-29	-199.3	-211.054	1	1	1	0002.mpg	Video 2.m2v	1	3	1	0	0	0	0	0	0	0	0	0	164	34.8261	-114	-58	14	-64.3126	1.46338	14
952	979	3721	MV Bon Pigall	7	3.25057	41.9359	13:43:17	2010-05-29	-198.2	-202.272	1	1	1	0002.mpg	Video 2.m2v	1	3	1	0	0	0	0	0	0	0	0	0	164	53.1116	-70	-23	10	-46.7564	1.8313	10
953	980	3729	MV Bon Pigall	7	3.25044	41.9359	13:43:21	2010-05-29	-196.8	-203.281	1	1	1	0002.mpg	Video 2.m2v	1	3	1	0	0	0	0	0	0	0	0	0	164	34.3463	-4	-23	10	-21.7627	1.32794	10
954	981	3732	MV Bon Pigall	7	3.25073	41.9358	13:43:22	2010-05-29	-199.3	-203.008	1	1	1	0002.mpg	Video 2.m2v	1	3	1	0	0	0	0	0	0	0	0	0	177	34.463	-48	-9	10	-4.99983	1.23885	10
955	982	3741	MV Bon Pigall	7	3.25042	41.9359	13:43:27	2010-05-29	-195.7	-203.281	1	1	1	0002.mpg	Video 2.m2v	1	3	1	0	0	0	0	0	0	0	0	0	164	34.3463	-4	-23	10	-21.7627	1.32794	10
956	983	3745	MV Bon Pigall	7	3.25064	41.9358	13:43:29	2010-05-29	-200.2	-208.849	1	1	1	0002.mpg	Video 2.m2v	1	3	1	0	0	0	0	0	0	0	0	0	158	42.6543	-48	-23	10	18.45	1.38485	10
957	984	3747	MV Bon Pigall	7	3.25051	41.9359	13:43:30	2010-05-29	-198.3	-210.405	1	1	1	0002.mpg	Video 2.m2v	1	3	1	0	0	0	0	0	0	0	0	0	164	43.7912	-158	-58	14	-86.6125	1.68475	14
958	985	3750	MV Bon Pigall	7	3.25051	41.9359	13:43:31	2010-05-29	-197.8	-203.349	1	1	1	0002.mpg	Video 2.m2v	1	3	1	0	0	0	0	0	0	0	0	0	164	54.4036	-48	-23	10	19.2938	1.78977	10
959	986	3754	MV Bon Pigall	7	3.25066	41.9358	13:43:33	2010-05-29	-200.2	-204.688	1	1	1	0002.mpg	Video 2.m2v	1	3	1	0	0	0	0	0	0	0	0	0	177	34.7987	-48	-9	10	10.7998	1.22643	10
960	987	3770	MV Bon Pigall	7	3.25055	41.9358	13:43:41	2010-05-29	-199.4	-206.944	1	1	1	0002.mpg	Video 2.m2v	1	3	1	0	0	0	0	0	0	0	0	0	164	32.0026	-70	-30	10	4.07495	1.32857	10
961	988	3772	MV Bon Pigall	7	3.25055	41.9359	13:43:42	2010-05-29	-198.4	-203.424	1	1	1	0002.mpg	Video 2.m2v	1	3	1	0	0	0	0	0	0	0	0	0	164	42.536	-48	-16	10	71.0251	1.63508	10
962	989	3784	MV Bon Pigall	7	3.25039	41.9359	13:43:48	2010-05-29	-196	-204.974	1	1	1	0002.mpg	Video 2.m2v	1	3	1	0	0	0	0	0	0	0	0	0	109	39.9202	-4	-30	10	6.28128	1.33873	10
963	990	3786	MV Bon Pigall	7	3.25065	41.9359	13:43:49	2010-05-29	-198.9	-203.975	1	1	1	0002.mpg	Video 2.m2v	1	3	1	0	0	0	0	0	0	0	0	0	145	56.6701	-136	-30	14	-72.7752	2.07423	14
964	991	3811	MV Bon Pigall	7	3.25057	41.9359	13:44:02	2010-05-29	-196.1	-202.272	1	1	1	0002.mpg	Video 2.m2v	1	3	1	0	0	0	0	0	0	0	0	0	164	53.1116	-70	-23	10	-46.7564	1.8313	10
965	992	3817	MV Bon Pigall	7	3.25066	41.9359	13:44:05	2010-05-29	-196.8	-203.975	1	1	1	0002.mpg	Video 2.m2v	1	3	1	0	0	0	0	0	0	0	0	0	145	56.6701	-136	-30	14	-72.7752	2.07423	14
966	993	3829	MV Bon Pigall	7	3.25068	41.9359	13:44:11	2010-05-29	-196.4	-196.765	1	1	1	0002.mpg	Video 2.m2v	1	3	1	0	0	0	0	0	0	0	0	0	145	63.2064	-26	-2	11	-45.3563	2.44767	11
967	994	3832	MV Bon Pigall	7	3.25055	41.9359	13:44:12	2010-05-29	-195.9	-202.272	1	1	1	0002.mpg	Video 2.m2v	1	3	1	0	0	0	0	0	0	0	0	0	164	53.1116	-70	-23	10	-46.7564	1.8313	10
968	995	3835	MV Bon Pigall	7	3.25067	41.9358	13:44:14	2010-05-29	-196.8	-203.523	1	1	1	0002.mpg	Video 2.m2v	1	3	1	0	0	0	0	0	0	0	0	0	145	35.4763	-70	-16	10	7.51896	1.27066	10
969	996	3841	MV Bon Pigall	7	3.25066	41.9359	13:44:17	2010-05-29	-196.6	-203.975	1	1	1	0002.mpg	Video 2.m2v	1	3	1	0	0	0	0	0	0	0	0	0	145	56.6701	-136	-30	14	-72.7752	2.07423	14
970	997	3844	MV Bon Pigall	7	3.25061	41.9359	13:44:18	2010-05-29	-195.5	-198.941	1	1	1	0002.mpg	Video 2.m2v	1	3	1	0	0	0	0	0	0	0	0	0	164	54.8785	-48	-2	10	15.9876	1.82011	10
971	998	3861	MV Bon Pigall	7	3.25066	41.9359	13:44:27	2010-05-29	-195.2	-196.765	1	1	1	0002.mpg	Video 2.m2v	1	3	1	0	0	0	0	0	0	0	0	0	145	63.2064	-26	-2	11	-45.3563	2.44767	11
972	999	3889	MV Bon Pigall	7	3.25062	41.9359	13:44:41	2010-05-29	-194.5	-198.941	1	1	1	0002.mpg	Video 2.m2v	1	3	1	0	0	0	0	0	0	0	0	0	164	54.8785	-48	-2	10	15.9876	1.82011	10
973	1000	3902	MV Bon Pigall	7	3.25067	41.936	13:44:47	2010-05-29	-194.1	-191.642	1	1	1	0002.mpg	Video 2.m2v	1	3	1	0	0	0	0	0	0	0	0	0	145	51.7811	-4	18	10	-1.46875	1.75797	10
974	1001	3918	MV Bon Pigall	7	3.2509	41.9363	13:44:55	2010-05-29	-186	-156.507	1	1	1	0002.mpg	Video 2.m2v	1	3	1	0	0	0	0	0	0	0	0	0	176	31.3265	38	109	7	-14.7376	1.19766	7
975	1002	3921	MV Bon Pigall	7	3.25052	41.9359	13:44:57	2010-05-29	-192.4	-198.72	1	1	1	0002.mpg	Video 2.m2v	1	3	1	0	0	0	0	0	0	0	0	0	164	43.2426	-4	-2	10	23.9875	1.46595	10
976	1003	3925	MV Bon Pigall	7	3.25076	41.9359	13:44:59	2010-05-29	-193.2	-194.313	1	1	1	0002.mpg	Video 2.m2v	1	3	1	0	0	0	0	0	0	0	0	0	145	46.7295	-70	-2	10	-71.1188	1.86615	10
977	1004	3927	MV Bon Pigall	7	3.25062	41.9359	13:45:00	2010-05-29	-192.6	-193.846	1	1	1	0002.mpg	Video 2.m2v	1	3	1	0	0	0	0	1	1	1	0	0	164	47.2833	-4	11	10	22.0252	1.53179	10
978	1005	3938	MV Bon Pigall	7	3.25054	41.936	13:45:05	2010-05-29	-191.1	-198.111	1	1	1	0002.mpg	Video 2.m2v	1	1	0	0	1	0	0	0	0	0	0	0	164	36.0945	-26	-9	10	13.1377	1.36107	10
979	1006	3947	MV Bon Pigall	7	3.25069	41.936	13:45:10	2010-05-29	-198.4	-188.938	1	1	1	0002.mpg	Video 2.m2v	1	1	0	0	0	0	0	0	0	0	0	0	145	38.3888	17	25	10	24.4375	1.33614	10
980	1007	3961	MV Bon Pigall	7	3.25074	41.9359	13:45:17	2010-05-29	-190.2	-186.784	1	1	1	0002.mpg	Video 2.m2v	1	3	1	0	0	0	0	0	0	0	0	0	145	30.6996	60	46	10	39.4501	1.94129	10
981	1008	3964	MV Bon Pigall	7	3.25053	41.936	13:45:18	2010-05-29	-189	-198.111	1	1	1	0002.mpg	Video 2.m2v	1	3	1	0	0	0	0	0	0	0	0	0	164	36.0945	-26	-9	10	13.1377	1.36107	10
982	1009	3967	MV Bon Pigall	7	3.25076	41.9359	13:45:20	2010-05-29	-190.2	-190.739	1	1	1	0002.mpg	Video 2.m2v	1	3	1	0	0	0	0	0	0	0	0	0	145	45.7334	-48	11	10	-56.7937	1.85108	10
983	1010	3971	MV Bon Pigall	7	3.25055	41.936	13:45:22	2010-05-29	-189.3	-194.544	1	1	1	0002.mpg	Video 2.m2v	1	1	0	0	0	0	0	0	0	0	0	0	164	38.4217	-4	-2	10	13.6811	1.32997	10
984	1011	3973	MV Bon Pigall	7	3.25101	41.9361	13:45:23	2010-05-29	-187.6	-173.398	1	1	1	0002.mpg	Video 2.m2v	1	1	0	0	0	0	0	0	0	0	0	0	143	38.679	-48	60	10	-17.4873	1.31858	10
985	1012	3976	MV Bon Pigall	7	3.25066	41.9359	13:45:24	2010-05-29	-190.5	-196.765	1	1	1	0002.mpg	Video 2.m2v	1	1	0	0	0	0	0	0	0	0	0	0	145	63.2064	-26	-2	11	-45.3563	2.44767	11
986	1013	3979	MV Bon Pigall	7	3.25058	41.936	13:45:26	2010-05-29	-188.4	-192.4	1	1	1	0002.mpg	Video 2.m2v	1	1	0	0	0	0	0	0	0	0	0	0	152	46.1835	-48	-2	10	20.0939	1.72926	10
987	1014	3990	MV Bon Pigall	7	3.25103	41.936	13:45:31	2010-05-29	-188	-174.858	1	1	1	0002.mpg	Video 2.m2v	1	1	0	0	0	0	0	0	0	0	0	0	143	32.7627	-26	67	10	-2.01263	1.22397	10
988	1015	3994	MV Bon Pigall	7	3.25061	41.936	13:45:33	2010-05-29	-188.2	-189.985	1	1	1	0002.mpg	Video 2.m2v	1	1	0	0	0	0	0	0	0	0	0	0	152	46.5565	-48	-2	10	-25.9438	1.48744	10
989	1016	3995	MV Bon Pigall	7	3.25065	41.9359	13:45:34	2010-05-29	-189.8	-196.765	1	1	1	0002.mpg	Video 2.m2v	1	1	0	0	0	0	0	0	0	0	0	0	145	63.2064	-26	-2	11	-45.3563	2.44767	11
990	1017	3998	MV Bon Pigall	7	3.25068	41.936	13:45:35	2010-05-29	-188.3	-189.766	1	1	1	0002.mpg	Video 2.m2v	1	1	0	0	0	0	0	0	0	0	0	0	187	43.4147	-48	4	10	-40.7939	1.54173	10
991	1018	4001	MV Bon Pigall	7	3.25066	41.936	13:45:37	2010-05-29	-189	-191.642	1	1	1	0002.mpg	Video 2.m2v	1	1	0	0	0	0	0	0	0	0	0	0	145	51.7811	-4	18	10	-1.46875	1.75797	10
992	1019	4004	MV Bon Pigall	7	3.25064	41.936	13:45:38	2010-05-29	-188.6	-192.432	1	1	1	0002.mpg	Video 2.m2v	1	1	0	0	0	0	0	0	0	0	0	0	164	33.6743	-4	4	10	-4.99392	1.22789	10
993	1020	4019	MV Bon Pigall	7	3.25059	41.936	13:45:46	2010-05-29	-187.8	-194.544	1	1	1	0002.mpg	Video 2.m2v	1	1	0	0	0	0	0	0	0	0	0	0	164	38.4217	-4	-2	10	13.6811	1.32997	10
994	1021	4022	MV Bon Pigall	7	3.25063	41.936	13:45:47	2010-05-29	-187.1	-192.432	1	1	1	0002.mpg	Video 2.m2v	1	1	0	0	0	0	0	0	0	0	0	0	164	33.6743	-4	4	10	-4.99392	1.22789	10
995	1022	4025	MV Bon Pigall	7	3.25066	41.936	13:45:49	2010-05-29	-187.3	-188.938	1	1	1	0002.mpg	Video 2.m2v	1	1	0	0	0	0	0	0	0	0	0	0	145	38.3888	17	25	10	24.4375	1.33614	10
996	1023	4029	MV Bon Pigall	7	3.25077	41.936	13:45:51	2010-05-29	-187.1	-184.233	1	1	1	0002.mpg	Video 2.m2v	1	1	0	0	0	0	0	0	0	0	0	0	145	38.6866	17	46	10	14.65	1.6397	10
997	1024	4034	MV Bon Pigall	7	3.25078	41.9359	13:45:53	2010-05-29	-187.2	-190.739	1	1	1	0002.mpg	Video 2.m2v	1	1	0	0	0	0	0	0	0	0	0	0	145	45.7334	-48	11	10	-56.7937	1.85108	10
998	1025	4044	MV Bon Pigall	7	3.2507	41.936	13:45:58	2010-05-29	-186.2	-187.161	1	1	1	0002.mpg	Video 2.m2v	1	1	0	0	0	0	0	0	0	0	0	0	187	47.5042	-26	18	10	-70.0186	1.68888	10
999	1026	4049	MV Bon Pigall	7	3.25061	41.936	13:46:01	2010-05-29	-186.6	-191.601	1	1	1	0002.mpg	Video 2.m2v	1	1	0	0	0	0	0	0	0	0	0	0	152	37.1095	-26	4	10	-1.82486	1.32076	10
1000	1027	4056	MV Bon Pigall	7	3.25072	41.9359	13:46:04	2010-05-29	-187.6	-186.784	1	1	1	0002.mpg	Video 2.m2v	1	1	0	0	0	0	0	0	0	0	0	0	145	30.6996	60	46	10	39.4501	1.94129	10
1001	1028	4062	MV Bon Pigall	7	3.25069	41.936	13:46:07	2010-05-29	-187.1	-188.938	1	1	1	0002.mpg	Video 2.m2v	1	1	0	0	0	0	0	0	0	0	0	0	145	38.3888	17	25	10	24.4375	1.33614	10
1002	1029	4072	MV Bon Pigall	7	3.25075	41.936	13:46:12	2010-05-29	-186	-184.233	1	1	1	0002.mpg	Video 2.m2v	1	1	0	0	0	0	0	0	0	0	0	0	145	38.6866	17	46	10	14.65	1.6397	10
1003	1030	4075	MV Bon Pigall	7	3.25063	41.936	13:46:14	2010-05-29	-186.2	-193.846	1	1	1	0002.mpg	Video 2.m2v	1	1	0	0	0	0	0	0	0	0	0	0	164	47.2833	-4	11	10	22.0252	1.53179	10
1004	1031	4078	MV Bon Pigall	7	3.2507	41.936	13:46:15	2010-05-29	-184.9	-180.043	1	1	1	0002.mpg	Video 2.m2v	1	1	0	0	0	0	0	0	0	0	0	0	187	56.4749	60	53	10	63.9375	2.03275	10
1005	1032	4082	MV Bon Pigall	7	3.25056	41.9359	13:46:17	2010-05-29	-185.6	-195.893	1	1	1	0002.mpg	Video 2.m2v	1	1	0	0	0	0	0	0	0	0	0	0	164	46.4537	-4	4	10	36.3124	1.53954	10
1006	1033	4090	MV Bon Pigall	7	3.25063	41.936	13:46:21	2010-05-29	-184.6	-191.601	1	1	1	0002.mpg	Video 2.m2v	1	1	0	0	0	0	0	0	0	0	0	0	152	37.1095	-26	4	10	-1.82486	1.32076	10
1007	1034	4095	MV Bon Pigall	7	3.25075	41.936	13:46:24	2010-05-29	-184.6	-184.233	1	1	1	0002.mpg	Video 2.m2v	1	1	0	0	0	0	0	0	0	0	0	0	145	38.6866	17	46	10	14.65	1.6397	10
1008	1035	4096	MV Bon Pigall	7	3.25065	41.936	13:46:24	2010-05-29	-184.8	-188.938	1	1	1	0002.mpg	Video 2.m2v	1	1	0	0	0	0	0	0	0	0	0	0	145	38.3888	17	25	10	24.4375	1.33614	10
1009	1036	4105	MV Bon Pigall	7	3.25069	41.936	13:46:29	2010-05-29	-183.5	-189.766	1	1	1	0002.mpg	Video 2.m2v	1	1	0	0	0	1	0	0	0	0	0	0	187	43.4147	-48	4	10	-40.7939	1.54173	10
1010	1037	4108	MV Bon Pigall	7	3.2507	41.9359	13:46:30	2010-05-29	-184	-186.784	1	1	1	0002.mpg	Video 2.m2v	1	1	0	0	0	1	0	0	0	0	0	0	145	30.6996	60	46	10	39.4501	1.94129	10
1011	1038	4117	MV Bon Pigall	7	3.25069	41.936	13:46:35	2010-05-29	-182.5	-189.766	1	1	1	0002.mpg	Video 2.m2v	1	1	0	0	0	0	0	0	0	0	0	0	187	43.4147	-48	4	10	-40.7939	1.54173	10
1012	1039	4120	MV Bon Pigall	7	3.25072	41.9359	13:46:36	2010-05-29	-182.9	-186.784	1	1	1	0002.mpg	Video 2.m2v	1	1	0	0	0	0	0	0	0	0	0	0	145	30.6996	60	46	10	39.4501	1.94129	10
1013	1040	4266	MV Bon Pigall	7	3.25089	41.9361	13:47:49	2010-05-29	-180.4	-177.989	1	1	1	0002.mpg	Video 2.m2v	1	2	1	1	0	0	0	0	0	0	0	0	143	37.6335	-48	46	10	-12.6875	1.34949	10
1014	1041	4269	MV Bon Pigall	7	3.2507	41.936	13:47:51	2010-05-29	-180.8	-180.043	1	1	1	0002.mpg	Video 2.m2v	1	2	1	1	0	0	0	0	0	0	0	0	187	56.4749	60	53	10	63.9375	2.03275	10
1015	1042	4273	MV Bon Pigall	7	3.25084	41.9361	13:47:53	2010-05-29	-180.6	-173.74	1	1	1	0002.mpg	Video 2.m2v	1	2	1	1	0	0	0	0	0	0	0	0	187	36.2253	60	74	10	7.00607	1.78113	10
1016	1043	4275	MV Bon Pigall	7	3.25085	41.936	13:47:54	2010-05-29	-180.8	-179.155	1	1	1	0002.mpg	Video 2.m2v	1	2	1	1	0	0	0	0	0	0	0	0	187	42.5575	-48	39	10	-17.6001	1.41069	10
1017	1044	4278	MV Bon Pigall	7	3.25075	41.936	13:47:55	2010-05-29	-180.7	-178.133	1	1	1	0002.mpg	Video 2.m2v	1	2	1	1	0	0	0	0	0	0	0	0	187	53.5396	60	60	10	-13.3312	2.01206	10
1018	1045	4284	MV Bon Pigall	7	3.2507	41.936	13:47:58	2010-05-29	-180.5	-180.043	1	1	1	0002.mpg	Video 2.m2v	1	2	1	1	0	0	0	0	0	0	0	0	187	56.4749	60	53	10	63.9375	2.03275	10
1019	1046	4319	MV Bon Pigall	7	3.2508	41.936	13:48:16	2010-05-29	-178.8	-179.333	1	1	1	0002.mpg	Video 2.m2v	1	1	0	0	0	0	0	0	0	0	0	0	187	51.5391	-4	46	10	-18.5811	1.67004	10
1020	1047	4342	MV Bon Pigall	7	3.25081	41.9361	13:48:27	2010-05-29	-176.5	-179.333	1	1	1	0002.mpg	Video 2.m2v	1	1	0	0	0	0	0	0	0	0	0	0	187	51.5391	-4	46	10	-18.5811	1.67004	10
1021	1048	4351	MV Bon Pigall	7	3.25086	41.9361	13:48:32	2010-05-29	-175.7	-174.34	1	1	1	0002.mpg	Video 2.m2v	1	1	0	0	0	0	0	0	0	0	0	0	187	45.4139	-4	67	10	8.10633	1.50909	10
1022	1049	4355	MV Bon Pigall	7	3.25088	41.9361	13:48:34	2010-05-29	-175.7	-179.155	1	1	1	0002.mpg	Video 2.m2v	1	1	0	0	0	0	0	0	0	0	0	0	187	42.5575	-48	39	10	-17.6001	1.41069	10
1023	1050	4373	MV Bon Pigall	7	3.25074	41.9361	13:48:43	2010-05-29	-174.3	-174.967	1	1	1	0002.mpg	Video 2.m2v	1	2	1	1	0	0	0	0	0	0	0	0	187	53.1265	60	67	10	-41.2999	2.49511	10
1024	1051	4383	MV Bon Pigall	7	3.25088	41.936	13:48:48	2010-05-29	-174.8	-182.142	1	1	1	0002.mpg	Video 2.m2v	1	2	1	1	0	0	0	0	0	0	0	0	187	30.3344	-48	32	10	-7.38754	1.36296	10
1025	1052	4385	MV Bon Pigall	7	3.25095	41.9361	13:48:49	2010-05-29	-174.5	-172.584	1	1	1	0002.mpg	Video 2.m2v	1	2	1	1	0	0	0	0	0	0	0	0	143	49.9287	-48	60	10	-17.9438	1.59046	10
1026	1053	4397	MV Bon Pigall	7	3.25089	41.9361	13:48:55	2010-05-29	-174.5	-170.128	1	1	1	0002.mpg	Video 2.m2v	1	2	1	1	0	0	0	0	0	0	0	0	143	41.06	-4	74	10	8.62484	1.48387	10
1027	1054	4407	MV Bon Pigall	7	3.25089	41.9361	13:49:00	2010-05-29	-173.9	-169.922	1	1	1	0002.mpg	Video 2.m2v	1	1	0	0	0	0	0	0	0	0	0	0	187	31.9771	38	81	10	49.4063	1.33317	10
1028	1055	4410	MV Bon Pigall	7	3.25085	41.9361	13:49:01	2010-05-29	-174.2	-174.34	1	1	1	0002.mpg	Video 2.m2v	1	1	0	0	0	0	0	0	0	0	0	0	187	45.4139	-4	67	10	8.10633	1.50909	10
1029	1056	4413	MV Bon Pigall	7	3.25097	41.9361	13:49:03	2010-05-29	-173	-167	1	1	1	0002.mpg	Video 2.m2v	1	1	0	0	0	0	0	0	0	0	0	0	143	47.2496	17	88	10	39.0626	1.53942	10
1030	1057	4416	MV Bon Pigall	7	3.25087	41.9361	13:49:04	2010-05-29	-173.5	-174.34	1	1	1	0002.mpg	Video 2.m2v	1	1	0	0	0	0	0	0	0	0	0	0	187	45.4139	-4	67	10	8.10633	1.50909	10
1031	1058	4432	MV Bon Pigall	7	3.25093	41.9361	13:49:12	2010-05-29	-171.4	-175.84	1	1	1	0002.mpg	Video 2.m2v	1	1	0	0	0	0	0	0	0	0	0	0	143	47.3574	-70	46	10	-51.9937	1.58134	10
1032	1059	4435	MV Bon Pigall	7	3.25098	41.9361	13:49:14	2010-05-29	-171	-172.584	1	1	1	0002.mpg	Video 2.m2v	1	1	0	0	0	0	0	0	0	0	0	0	143	49.9287	-48	60	10	-17.9438	1.59046	10
1033	1060	4438	MV Bon Pigall	7	3.25085	41.9361	13:49:15	2010-05-29	-171.4	-169.922	1	1	1	0002.mpg	Video 2.m2v	1	1	0	0	0	0	0	0	0	0	0	0	187	31.9771	38	81	10	49.4063	1.33317	10
1034	1061	4447	MV Bon Pigall	7	3.25122	41.936	13:49:20	2010-05-29	-166.7	-167.206	1	1	1	0002.mpg	Video 2.m2v	1	1	0	0	0	0	0	0	0	0	0	0	0	34.0747	-4	102	18	26.6314	1.25947	18
1035	1062	4450	MV Bon Pigall	7	3.25097	41.9361	13:49:21	2010-05-29	-169.9	-167	1	1	1	0002.mpg	Video 2.m2v	1	1	0	0	0	0	0	0	0	0	0	0	143	47.2496	17	88	10	39.0626	1.53942	10
1036	1063	4453	MV Bon Pigall	7	3.25094	41.9361	13:49:23	2010-05-29	-170.1	-175.84	1	1	1	0002.mpg	Video 2.m2v	1	1	0	0	0	0	0	0	0	0	0	0	143	47.3574	-70	46	10	-51.9937	1.58134	10
1037	1064	4456	MV Bon Pigall	7	3.2509	41.9361	13:49:24	2010-05-29	-170.5	-170.128	1	1	1	0002.mpg	Video 2.m2v	1	1	0	0	0	0	0	0	0	0	0	0	143	41.06	-4	74	10	8.62484	1.48387	10
1038	1065	4463	MV Bon Pigall	7	3.25084	41.9361	13:49:28	2010-05-29	-174.8	-173.74	1	1	1	0002.mpg	Video 2.m2v	1	1	0	0	0	0	0	0	0	0	0	0	187	36.2253	60	74	10	7.00607	1.78113	10
1039	1066	4465	MV Bon Pigall	7	3.25096	41.9361	13:49:29	2010-05-29	-169.8	-165.343	1	1	1	0002.mpg	Video 2.m2v	1	1	0	0	0	0	0	0	0	0	0	0	143	38.7813	-4	88	10	13.5938	1.31274	10
1040	1067	4468	MV Bon Pigall	7	3.25094	41.9361	13:49:30	2010-05-29	-170.2	-172.584	1	1	1	0002.mpg	Video 2.m2v	1	2	1	1	0	0	0	0	0	0	0	0	143	49.9287	-48	60	10	-17.9438	1.59046	10
1041	1068	4471	MV Bon Pigall	7	3.25098	41.9361	13:49:32	2010-05-29	-169.9	-172.584	1	1	1	0002.mpg	Video 2.m2v	1	2	1	1	0	0	0	0	0	0	0	0	143	49.9287	-48	60	10	-17.9438	1.59046	10
1042	1069	4487	MV Bon Pigall	7	3.25098	41.9361	13:49:40	2010-05-29	-169.3	-169.42	1	1	1	0002.mpg	Video 2.m2v	1	2	1	1	0	0	0	0	0	0	0	0	143	46.139	-26	81	10	9.63135	1.46883	10
1043	1070	4490	MV Bon Pigall	7	3.25086	41.9362	13:49:41	2010-05-29	-174.6	-166.593	1	1	1	0002.mpg	Video 2.m2v	1	2	1	1	0	0	0	0	0	0	0	0	136	36.7913	17	81	10	5.2124	1.27691	10
1044	1071	4513	MV Bon Pigall	7	3.25081	41.9362	13:49:53	2010-05-29	-174.7	-169.871	1	1	1	0002.mpg	Video 2.m2v	1	2	1	1	0	0	0	0	0	0	0	0	187	45.0044	38	74	10	-27.1126	1.5961	10
1045	1072	4517	MV Bon Pigall	7	3.25101	41.9362	13:49:55	2010-05-29	-173.7	-161.502	1	1	1	0002.mpg	Video 2.m2v	1	2	1	1	0	0	0	0	0	0	0	0	176	34.8038	-4	95	10	3.01886	1.23849	10
1046	1073	4519	MV Bon Pigall	7	3.25087	41.9361	13:49:56	2010-05-29	-168.8	-169.93	1	1	1	0002.mpg	Video 2.m2v	1	2	1	1	0	0	0	0	0	0	0	0	187	28.0805	-4	67	10	-26.2748	1.23866	10
1047	1074	4538	MV Bon Pigall	7	3.25089	41.9362	13:50:05	2010-05-29	-173.8	-164.097	1	1	1	0002.mpg	Video 2.m2v	1	2	1	1	0	0	0	0	0	0	0	0	176	46.7756	-4	81	10	-29.8812	1.54916	10
1048	1075	4552	MV Bon Pigall	7	3.25109	41.9361	13:50:12	2010-05-29	-165.6	-163.492	1	1	1	0002.mpg	Video 2.m2v	1	2	1	1	0	0	0	0	0	0	0	0	143	42.5552	-4	109	18	27.9062	1.40466	18
1049	1076	4574	MV Bon Pigall	7	3.25104	41.9361	13:50:23	2010-05-29	-165.6	-161.324	1	1	1	0002.mpg	Video 2.m2v	1	2	1	1	0	0	0	0	0	0	0	0	143	34.9914	-4	102	18	18.5999	1.2437	18
1050	1077	4584	MV Bon Pigall	7	3.25098	41.9362	13:50:28	2010-05-29	-165.6	-165.343	1	1	1	0002.mpg	Video 2.m2v	1	2	1	1	0	0	0	0	0	0	0	0	143	38.7813	-4	88	10	13.5938	1.31274	10
1051	1078	4599	MV Bon Pigall	7	3.25106	41.9362	13:50:36	2010-05-29	-164.3	-159.875	1	1	1	0002.mpg	Video 2.m2v	1	2	1	1	0	0	0	0	0	0	0	0	176	30.813	-4	102	7	-0.0749588	1.17503	7
1052	1079	4602	MV Bon Pigall	7	3.25106	41.9361	13:50:37	2010-05-29	-164.6	-167.044	1	1	1	0002.mpg	Video 2.m2v	1	2	1	1	0	0	0	0	0	0	0	0	143	44.8637	-4	88	10	7.62491	1.45281	10
1053	1080	4605	MV Bon Pigall	7	3.25105	41.9361	13:50:39	2010-05-29	-164.8	-165.173	1	1	1	0002.mpg	Video 2.m2v	1	2	1	1	0	0	0	0	0	0	0	0	143	38.8408	-26	88	10	-19.7124	1.32674	10
1054	1081	4621	MV Bon Pigall	7	3.25101	41.9362	13:50:47	2010-05-29	-164.8	-161.502	1	1	1	0002.mpg	Video 2.m2v	1	2	1	1	0	0	0	0	0	0	0	0	176	34.8038	-4	95	10	3.01886	1.23849	10
1055	1082	4633	MV Bon Pigall	7	3.25112	41.9361	13:50:53	2010-05-29	-163.8	-162.975	1	1	1	0002.mpg	Video 2.m2v	1	2	1	1	0	0	0	0	0	0	0	0	143	35.7882	-4	95	10	-13.6751	1.27151	10
1056	1083	4660	MV Bon Pigall	7	3.25116	41.9361	13:51:06	2010-05-29	-162.6	-158.424	1	1	1	0002.mpg	Video 2.m2v	1	2	0	1	0	0	0	0	0	0	0	0	204	37.2236	-4	109	7	4.11253	1.26879	7
1057	1084	4663	MV Bon Pigall	7	3.25108	41.9361	13:51:08	2010-05-29	-162.5	-165.173	1	1	1	0002.mpg	Video 2.m2v	1	2	0	1	0	0	0	0	0	0	0	0	143	38.8408	-26	88	10	-19.7124	1.32674	10
1058	1085	4692	MV Bon Pigall	7	3.25111	41.9361	13:51:22	2010-05-29	-162.5	-162.975	1	1	1	0002.mpg	Video 2.m2v	1	2	0	1	0	0	0	0	0	0	0	0	143	35.7882	-4	95	10	-13.6751	1.27151	10
1059	1086	4695	MV Bon Pigall	7	3.25123	41.9361	13:51:24	2010-05-29	-160.6	-157.727	1	1	1	0002.mpg	Video 2.m2v	1	2	1	1	0	0	0	0	0	0	0	0	204	38.1172	-26	116	7	-24.9751	1.29497	7
1060	1087	4725	MV Bon Pigall	7	3.25117	41.9361	13:51:39	2010-05-29	-157.9	-158.424	1	1	1	0002.mpg	Video 2.m2v	1	2	1	1	0	0	0	0	0	0	0	0	204	37.2236	-4	109	7	4.11253	1.26879	7
1061	1088	4734	MV Bon Pigall	7	3.25106	41.9362	13:51:43	2010-05-29	-157.9	-159.875	1	1	1	0002.mpg	Video 2.m2v	1	2	1	1	0	0	0	0	0	0	0	0	176	30.813	-4	102	7	-0.0749588	1.17503	7
1062	1089	4737	MV Bon Pigall	7	3.2513	41.9361	13:51:45	2010-05-29	-156	-154.071	1	1	1	0002.mpg	Video 2.m2v	1	2	1	1	0	0	0	0	0	0	0	0	204	43.5888	-4	130	7	-0.906181	1.38746	7
1063	1090	4742	MV Bon Pigall	7	3.25106	41.9362	13:51:47	2010-05-29	-157.8	-158.007	1	1	1	0002.mpg	Video 2.m2v	1	2	1	1	0	0	0	0	0	0	0	0	176	42.1729	-26	102	7	-23.4939	1.3682	7
1064	1091	4743	MV Bon Pigall	7	3.25126	41.9361	13:51:48	2010-05-29	-156.1	-154.948	1	1	1	0002.mpg	Video 2.m2v	1	2	1	1	0	0	0	0	0	0	0	0	204	39.5988	-26	123	7	8.31261	1.34186	7
1065	1092	4754	MV Bon Pigall	7	3.25109	41.9362	13:51:53	2010-05-29	-156.9	-158.655	1	1	1	0002.mpg	Video 2.m2v	1	1	0	0	0	0	0	0	0	0	0	0	176	33.4652	-26	102	7	-17.2626	1.22551	7
1066	1093	4784	MV Bon Pigall	7	3.25118	41.9362	13:52:08	2010-05-29	-154.9	-150.99	1	1	1	0002.mpg	Video 2.m2v	1	1	0	0	0	0	0	0	0	0	0	0	214	37.5791	-4	130	7	30.6561	1.32892	7
1067	1094	4785	MV Bon Pigall	7	3.25111	41.9362	13:52:09	2010-05-29	-155	-158.655	1	1	1	0002.mpg	Video 2.m2v	1	1	0	0	0	0	0	0	0	0	0	0	176	33.4652	-26	102	7	-17.2626	1.22551	7
1068	1095	4788	MV Bon Pigall	7	3.25117	41.9362	13:52:10	2010-05-29	-154.7	-155.984	1	1	1	0002.mpg	Video 2.m2v	1	1	0	0	0	0	0	0	0	0	0	0	214	38.0511	-4	116	7	12.1439	1.31099	7
1069	1096	4792	MV Bon Pigall	7	3.25118	41.9362	13:52:12	2010-05-29	-154.6	-153.634	1	1	1	0002.mpg	Video 2.m2v	1	1	0	0	0	0	0	0	0	0	0	0	214	37.6314	-4	123	7	21.1937	1.3201	7
1070	1097	4800	MV Bon Pigall	7	3.25115	41.9362	13:52:16	2010-05-29	-154.6	-155.166	1	1	1	0002.mpg	Video 2.m2v	1	2	1	1	0	0	0	0	0	0	0	0	214	38.5853	-48	109	7	-42.4313	1.37157	7
1071	1098	4804	MV Bon Pigall	7	3.25115	41.9362	13:52:18	2010-05-29	-154.6	-155.166	1	1	1	0002.mpg	Video 2.m2v	1	2	1	1	0	0	0	0	0	0	0	0	214	38.5853	-48	109	7	-42.4313	1.37157	7
1072	1099	4806	MV Bon Pigall	7	3.25128	41.9363	13:52:19	2010-05-29	-154.3	-141.874	1	1	1	0002.mpg	Video 2.m2v	1	2	1	1	0	0	0	0	0	0	0	0	214	42.8554	17	158	7	8.41274	1.41842	7
1073	1100	4816	MV Bon Pigall	7	3.25116	41.9362	13:52:24	2010-05-29	-154	-155.984	1	1	1	0002.mpg	Video 2.m2v	1	1	0	0	0	0	0	0	0	0	0	0	214	38.0511	-4	116	7	12.1439	1.31099	7
1074	1101	4819	MV Bon Pigall	7	3.25113	41.9363	13:52:26	2010-05-29	-153.8	-151.457	1	1	1	0002.mpg	Video 2.m2v	1	2	1	1	0	0	0	0	0	0	0	0	176	36.0196	17	130	7	37.9188	1.32004	7
1075	1102	4822	MV Bon Pigall	7	3.25111	41.9362	13:52:27	2010-05-29	-154	-158.655	1	1	1	0002.mpg	Video 2.m2v	1	2	1	1	0	0	0	0	0	0	0	0	176	33.4652	-26	102	7	-17.2626	1.22551	7
1076	1103	4831	MV Bon Pigall	7	3.25113	41.9362	13:52:32	2010-05-29	-152.8	-158.655	1	1	1	0002.mpg	Video 2.m2v	1	2	1	1	0	0	0	0	0	0	0	0	176	33.4652	-26	102	7	-17.2626	1.22551	7
1077	1104	4860	MV Bon Pigall	7	3.25117	41.9362	13:52:46	2010-05-29	-151.7	-158.424	1	1	1	0002.mpg	Video 2.m2v	1	2	1	1	0	0	0	0	0	0	0	0	204	37.2236	-4	109	7	4.11253	1.26879	7
1078	1105	4864	MV Bon Pigall	7	3.25104	41.9363	13:52:48	2010-05-29	-152.3	-152.323	1	1	1	0002.mpg	Video 2.m2v	1	2	1	1	0	0	0	0	0	0	0	0	176	38.643	-4	123	7	-6.12497	1.33395	7
1079	1106	4889	MV Bon Pigall	7	3.25115	41.9362	13:53:01	2010-05-29	-151.3	-155.166	1	1	1	0002.mpg	Video 2.m2v	1	2	1	1	0	0	0	0	0	0	0	0	214	38.5853	-48	109	7	-42.4313	1.37157	7
1080	1107	4891	MV Bon Pigall	7	3.2511	41.9363	13:53:02	2010-05-29	-151.3	-151.457	1	1	1	0002.mpg	Video 2.m2v	1	2	1	1	0	0	0	0	0	0	0	0	176	36.0196	17	130	7	37.9188	1.32004	7
1081	1108	4901	MV Bon Pigall	7	3.25102	41.9363	13:53:07	2010-05-29	-150.4	-156.474	1	1	1	0002.mpg	Video 2.m2v	1	2	1	1	0	0	0	0	0	0	0	0	176	40.3714	-4	109	7	4.27504	1.33174	7
1082	1109	4905	MV Bon Pigall	7	3.25119	41.9363	13:53:09	2010-05-29	-150	-149.989	1	1	1	0002.mpg	Video 2.m2v	1	2	1	1	0	0	0	0	0	0	0	0	214	45.7223	-4	130	7	-36.8124	1.49919	7
1083	1110	4907	MV Bon Pigall	7	3.25105	41.9363	13:53:10	2010-05-29	-150.1	-152.323	1	1	1	0002.mpg	Video 2.m2v	1	2	1	1	0	0	0	0	0	0	0	0	176	38.643	-4	123	7	-6.12497	1.33395	7
1084	1111	4916	MV Bon Pigall	7	3.25111	41.9362	13:53:14	2010-05-29	-149.4	-155.577	1	1	1	0002.mpg	Video 2.m2v	1	2	1	1	0	0	0	0	0	0	0	0	176	41.1419	-4	116	7	6.10638	1.37196	7
1085	1112	4919	MV Bon Pigall	7	3.25108	41.9363	13:53:16	2010-05-29	-149	-148.698	1	1	1	0002.mpg	Video 2.m2v	1	2	1	1	0	0	0	0	0	0	0	0	176	43.8276	17	137	7	5.23138	1.3956	7
1086	1113	4932	MV Bon Pigall	7	3.25114	41.9362	13:53:22	2010-05-29	-148.9	-155.166	1	1	1	0002.mpg	Video 2.m2v	1	2	1	1	0	0	0	0	0	0	0	0	214	38.5853	-48	109	7	-42.4313	1.37157	7
1087	1114	4935	MV Bon Pigall	7	3.25104	41.9363	13:53:24	2010-05-29	-149.3	-148.698	1	1	1	0002.mpg	Video 2.m2v	1	2	1	1	0	0	0	0	0	0	0	0	176	43.8276	17	137	7	5.23138	1.3956	7
1088	1115	4964	MV Bon Pigall	7	3.25124	41.9362	13:53:38	2010-05-29	-146.7	-153.63	1	1	1	0002.mpg	Video 2.m2v	1	1	0	0	0	0	0	0	0	0	0	0	214	37.9667	-48	116	7	-40.9688	1.3573	7
1089	1116	4966	MV Bon Pigall	7	3.25112	41.9364	13:53:39	2010-05-29	-146.9	-144.197	1	1	1	0002.mpg	Video 2.m2v	1	1	0	0	0	0	0	0	0	0	0	0	119	29.4285	38	151	7	20.1624	1.17723	7
1090	1117	4972	MV Bon Pigall	7	3.25111	41.9363	13:53:42	2010-05-29	-146.9	-151.376	1	1	1	0002.mpg	Video 2.m2v	1	1	0	0	0	0	0	0	1	1	0	0	176	37.4636	-4	123	7	-39.0626	1.33341	7
1091	1118	4977	MV Bon Pigall	7	3.25108	41.9364	13:53:45	2010-05-29	-145.8	-145.968	1	1	1	0002.mpg	Video 2.m2v	1	1	0	0	0	0	0	0	1	1	0	0	119	34.9077	38	144	7	1.83744	1.2367	7
1092	1119	4981	MV Bon Pigall	7	3.2511	41.9363	13:53:47	2010-05-29	-145.3	-146.723	1	1	1	0002.mpg	Video 2.m2v	1	2	1	1	0	0	0	0	0	0	0	0	176	41.2553	17	144	7	14.8874	1.36849	7
1093	1120	4985	MV Bon Pigall	7	3.2511	41.9363	13:53:49	2010-05-29	-145.4	-151.376	1	1	1	0002.mpg	Video 2.m2v	1	2	1	1	0	0	0	0	0	0	0	0	176	37.4636	-4	123	7	-39.0626	1.33341	7
1094	1121	4987	MV Bon Pigall	7	3.25107	41.9363	13:53:50	2010-05-29	-144.9	-148.698	1	1	1	0002.mpg	Video 2.m2v	1	2	1	1	0	0	0	0	0	0	0	0	176	43.8276	17	137	7	5.23138	1.3956	7
1095	1122	4990	MV Bon Pigall	7	3.2511	41.9363	13:53:51	2010-05-29	-145.1	-151.376	1	1	1	0002.mpg	Video 2.m2v	1	2	1	1	0	0	0	0	0	0	0	0	176	37.4636	-4	123	7	-39.0626	1.33341	7
1096	1123	4998	MV Bon Pigall	7	3.25106	41.9363	13:53:55	2010-05-29	-145	-148.698	1	1	1	0002.mpg	Video 2.m2v	1	2	1	1	0	0	0	0	0	0	0	0	176	43.8276	17	137	7	5.23138	1.3956	7
1097	1124	5012	MV Bon Pigall	7	3.25157	41.9364	13:54:02	2010-05-29	-138.7	-127.9	1	1	1	0002.mpg	Video 2.m2v	1	2	1	1	0	0	0	0	0	0	0	0	192	28.557	38	200	7	-17.8188	1.19398	7
1098	1125	5018	MV Bon Pigall	7	3.25111	41.9364	13:54:05	2010-05-29	-143.6	-144.197	1	1	1	0002.mpg	Video 2.m2v	1	2	1	1	0	0	0	0	0	0	0	0	119	29.4285	38	151	7	20.1624	1.17723	7
1099	1126	5022	MV Bon Pigall	7	3.25102	41.9363	13:54:07	2010-05-29	-144.3	-150.615	1	1	1	0002.mpg	Video 2.m2v	1	2	1	1	0	0	0	0	0	0	0	0	176	44.7162	17	130	7	2.28729	1.41131	7
1100	1127	5025	MV Bon Pigall	7	3.25116	41.9363	13:54:09	2010-05-29	-144	-148.751	1	1	1	0002.mpg	Video 2.m2v	1	2	1	1	0	0	0	0	0	0	0	0	214	40.7887	-4	130	7	-17.9813	1.45226	7
1101	1128	5119	MV Bon Pigall	7	3.25116	41.9363	13:54:56	2010-05-29	-144	-145.003	1	1	1	0002.mpg	Video 2.m2v	1	2	1	1	0	0	0	0	0	0	0	0	214	33.5785	17	144	7	32.5749	1.31624	7
1102	1129	5125	MV Bon Pigall	7	3.25117	41.9363	13:54:59	2010-05-29	-144.9	-148.751	1	1	1	0002.mpg	Video 2.m2v	1	2	1	1	0	0	0	0	0	0	0	0	214	40.7887	-4	130	7	-17.9813	1.45226	7
1103	1130	5129	MV Bon Pigall	7	3.25106	41.9363	13:55:01	2010-05-29	-143.3	-148.698	1	1	1	0002.mpg	Video 2.m2v	1	2	1	1	0	0	0	0	0	0	0	0	176	43.8276	17	137	7	5.23138	1.3956	7
1104	1131	5145	MV Bon Pigall	7	3.25103	41.9363	13:55:09	2010-05-29	-142.1	-147.168	1	1	1	0002.mpg	Video 2.m2v	1	2	1	1	0	0	0	0	0	0	0	0	119	40.6358	60	144	7	7.61251	1.33636	7
1105	1132	5146	MV Bon Pigall	7	3.25123	41.9363	13:55:09	2010-05-29	-144.6	-142.055	1	1	1	0002.mpg	Video 2.m2v	1	2	1	1	0	0	0	0	0	0	0	0	214	37.1432	-4	158	7	-5.12486	1.30016	7
1106	1133	5149	MV Bon Pigall	7	3.25105	41.9364	13:55:11	2010-05-29	-141.6	-145.968	1	1	1	0002.mpg	Video 2.m2v	1	2	1	1	0	0	0	0	0	0	0	0	119	34.9077	38	144	7	1.83744	1.2367	7
1107	1134	5152	MV Bon Pigall	7	3.25123	41.9363	13:55:12	2010-05-29	-143.9	-142.852	1	1	1	0002.mpg	Video 2.m2v	1	2	1	1	0	0	0	0	0	0	0	0	214	40.5801	38	158	7	26.706	1.43253	7
1108	1135	5157	MV Bon Pigall	7	3.25108	41.9364	13:55:15	2010-05-29	-141.6	-144.103	1	1	1	0002.mpg	Video 2.m2v	1	2	1	1	0	0	0	0	0	0	0	0	119	38.08	38	144	7	-27.3624	1.32246	7
1109	1136	5180	MV Bon Pigall	7	3.25115	41.9363	13:55:26	2010-05-29	-140.6	-145.003	1	1	1	0002.mpg	Video 2.m2v	1	2	1	1	0	0	0	0	0	0	0	0	214	33.5785	17	144	7	32.5749	1.31624	7
1110	1137	5190	MV Bon Pigall	7	3.25122	41.9363	13:55:31	2010-05-29	-140	-149.989	1	1	1	0002.mpg	Video 2.m2v	1	2	1	1	0	0	0	0	0	0	0	0	214	45.7223	-4	130	7	-36.8124	1.49919	7
1111	1138	5200	MV Bon Pigall	7	3.25113	41.9365	13:55:36	2010-05-29	-139.1	-135.472	1	1	1	0002.mpg	Video 2.m2v	1	2	1	1	0	0	0	0	0	0	0	0	250	51.4807	60	172	7	-24.15	1.65446	7
1112	1139	5203	MV Bon Pigall	7	3.25114	41.9364	13:55:38	2010-05-29	-139.5	-144.365	1	1	1	0002.mpg	Video 2.m2v	1	2	1	1	0	0	0	0	0	0	0	0	250	27.3679	-4	144	7	-25.9126	1.16693	7
1113	1140	5225	MV Bon Pigall	7	3.25136	41.9362	13:55:49	2010-05-29	-138.4	-143.738	1	1	1	0002.mpg	Video 2.m2v	1	2	1	1	0	0	0	0	0	0	0	0	214	47.4484	17	165	7	8.78735	1.49462	7
1114	1141	5241	MV Bon Pigall	7	3.25124	41.9363	13:55:57	2010-05-29	-138.8	-142.055	1	1	1	0002.mpg	Video 2.m2v	1	2	1	1	0	0	0	0	0	0	0	0	214	37.1432	-4	158	7	-5.12486	1.30016	7
1115	1142	5250	MV Bon Pigall	7	3.25125	41.9364	13:56:01	2010-05-29	-138.8	-140.357	1	1	1	0002.mpg	Video 2.m2v	1	1	0	0	0	0	0	0	0	0	0	0	250	43.9904	-4	158	7	-18.6186	1.40529	7
1116	1143	5253	MV Bon Pigall	7	3.25131	41.9364	13:56:03	2010-05-29	-138.9	-137.001	1	1	1	0002.mpg	Video 2.m2v	1	1	0	0	0	0	0	0	0	0	0	0	250	40.938	38	172	7	0.956059	1.33712	7
1117	1144	5296	MV Bon Pigall	7	3.25134	41.9363	13:56:24	2010-05-29	-136.6	-136.843	1	1	1	0002.mpg	Video 2.m2v	1	1	0	0	0	0	0	0	0	0	0	0	214	37.1657	38	179	7	24.3625	1.30598	7
1118	1145	5299	MV Bon Pigall	7	3.25117	41.9364	13:56:26	2010-05-29	-135.4	-144.365	1	1	1	0002.mpg	Video 2.m2v	1	1	0	0	0	0	0	0	0	0	0	0	250	27.3679	-4	144	7	-25.9126	1.16693	7
1119	1146	5301	MV Bon Pigall	7	3.2512	41.9364	13:56:27	2010-05-29	-135.6	-140.8	1	1	1	0002.mpg	Video 2.m2v	1	1	0	0	0	0	0	0	0	0	0	0	250	40.4283	-4	151	7	-26.2626	1.34291	7
1120	1147	5304	MV Bon Pigall	7	3.25126	41.9364	13:56:28	2010-05-29	-135.8	-136.953	1	1	1	0002.mpg	Video 2.m2v	1	1	0	0	0	0	0	0	1	1	0	0	250	46.4304	38	172	7	11.6937	1.46251	7
1121	1148	5334	MV Bon Pigall	7	3.25124	41.9364	13:56:43	2010-05-29	-133.7	-134.319	1	1	1	0002.mpg	Video 2.m2v	1	2	1	1	0	0	0	0	0	0	0	0	250	47.9931	38	179	7	0.774956	1.49852	7
1122	1149	5338	MV Bon Pigall	7	3.25126	41.9364	13:56:45	2010-05-29	-134	-136.953	1	1	1	0002.mpg	Video 2.m2v	1	2	1	1	0	0	0	0	0	0	0	0	250	46.4304	38	172	7	11.6937	1.46251	7
1123	1150	5342	MV Bon Pigall	7	3.25128	41.9364	13:56:47	2010-05-29	-133.4	-131.331	1	1	1	0002.mpg	Video 2.m2v	1	1	0	0	0	0	0	0	0	0	0	0	250	43.5416	82	193	7	6.43139	1.38985	7
1124	1151	5354	MV Bon Pigall	7	3.25131	41.9364	13:56:53	2010-05-29	-133.1	-131.331	1	1	1	0002.mpg	Video 2.m2v	1	1	0	0	0	0	0	0	0	0	0	0	250	43.5416	82	193	7	6.43139	1.38985	7
1125	1152	5360	MV Bon Pigall	7	3.25124	41.9364	13:56:56	2010-05-29	-132.3	-134.319	1	1	1	0002.mpg	Video 2.m2v	1	1	0	0	0	0	0	0	0	0	0	0	250	47.9931	38	179	7	0.774956	1.49852	7
1126	1153	5391	MV Bon Pigall	7	3.2512	41.9365	13:57:12	2010-05-29	-130.7	-137.931	1	1	1	0002.mpg	Video 2.m2v	1	1	0	0	0	0	0	0	0	0	0	0	250	45.9355	17	158	7	-14.2312	1.47199	7
1127	1154	5407	MV Bon Pigall	7	3.25131	41.9364	13:57:20	2010-05-29	-130.7	-131.331	1	1	1	0002.mpg	Video 2.m2v	1	1	0	0	0	0	0	0	0	0	0	0	250	43.5416	82	193	7	6.43139	1.38985	7
1128	1155	5417	MV Bon Pigall	7	3.25134	41.9364	13:57:25	2010-05-29	-130.6	-129.775	1	1	1	0002.mpg	Video 2.m2v	1	1	0	0	0	0	0	0	0	0	0	0	250	41.6456	82	193	7	-3.80611	1.34737	7
1129	1156	5429	MV Bon Pigall	7	3.25135	41.9364	13:57:31	2010-05-29	-129.4	-129.775	1	1	1	0002.mpg	Video 2.m2v	1	1	0	0	0	0	0	0	0	0	0	0	250	41.6456	82	193	7	-3.80611	1.34737	7
1130	1158	5440	MV Bon Pigall	7	3.25128	41.9364	13:57:36	2010-05-29	-128.8	-131.331	1	1	1	0002.mpg	Video 2.m2v	1	1	0	0	0	0	0	0	1	0	1	0	250	43.5416	82	193	7	6.43139	1.38985	7
1131	1159	5442	MV Bon Pigall	7	3.25136	41.9365	13:57:37	2010-05-29	-128.6	-126.366	1	1	1	0002.mpg	Video 2.m2v	1	1	0	0	0	0	0	0	1	0	1	0	250	42.9818	104	207	7	-2.87495	1.37196	7
1132	1160	5453	MV Bon Pigall	7	3.25135	41.9364	13:57:43	2010-05-29	-128.1	-129.775	1	1	1	0002.mpg	Video 2.m2v	1	1	0	0	0	0	0	0	0	0	0	0	250	41.6456	82	193	7	-3.80611	1.34737	7
1133	1161	5476	MV Bon Pigall	7	3.25137	41.9364	13:57:54	2010-05-29	-127.4	-129.775	1	1	1	0002.mpg	Video 2.m2v	1	1	0	0	0	0	0	0	0	0	0	0	250	41.6456	82	193	7	-3.80611	1.34737	7
1134	1162	5483	MV Bon Pigall	7	3.25124	41.9365	13:57:58	2010-05-29	-125.9	-128.231	1	1	1	0002.mpg	Video 2.m2v	1	1	0	0	0	0	0	0	0	0	0	0	250	42.3726	104	200	7	5.95613	1.38745	7
1135	1163	5512	MV Bon Pigall	7	3.25124	41.9365	13:58:12	2010-05-29	-124.5	-128.231	1	1	1	0002.mpg	Video 2.m2v	1	1	0	0	0	0	0	0	0	0	0	0	250	42.3726	104	200	7	5.95613	1.38745	7
1136	1164	5528	MV Bon Pigall	7	3.25131	41.9365	13:58:20	2010-05-29	-124.1	-128.052	1	1	1	0002.mpg	Video 2.m2v	1	1	0	0	0	0	0	0	0	0	0	0	250	44.6537	104	207	7	12.0374	1.41536	7
1137	1165	5541	MV Bon Pigall	7	3.25117	41.9364	13:58:27	2010-05-29	-121.8	-144.365	1	1	1	0002.mpg	Video 2.m2v	1	1	0	0	0	0	0	0	0	0	0	0	250	27.3679	-4	144	7	-25.9126	1.16693	7
1138	1166	5545	MV Bon Pigall	7	3.25142	41.9365	13:58:29	2010-05-29	-123	-124.139	1	1	1	0002.mpg	Video 2.m2v	1	1	0	0	0	0	0	0	0	0	0	0	192	38.0188	126	221	7	29.9563	1.32028	7
1139	1167	5558	MV Bon Pigall	7	3.25135	41.9364	13:58:35	2010-05-29	-123.4	-129.775	1	1	1	0002.mpg	Video 2.m2v	1	1	0	0	0	0	0	0	0	0	0	0	250	41.6456	82	193	7	-3.80611	1.34737	7
1140	1169	5572	MV Bon Pigall	7	3.2514	41.9365	13:58:42	2010-05-29	-122.4	-124.139	1	1	1	0002.mpg	Video 2.m2v	1	1	0	0	0	0	1	0	0	0	0	0	192	38.0188	126	221	7	29.9563	1.32028	7
1141	1170	5588	MV Bon Pigall	7	3.25132	41.9365	13:58:50	2010-05-29	-120.9	-125.252	1	1	1	0002.mpg	Video 2.m2v	1	1	0	0	0	0	0	0	0	0	0	0	250	40.2956	126	214	7	14.1938	1.32629	7
1142	1171	5593	MV Bon Pigall	7	3.25141	41.9364	13:58:53	2010-05-29	-121.7	-128.167	1	1	1	0002.mpg	Video 2.m2v	1	1	0	0	0	0	0	0	0	0	0	0	192	37.353	82	200	7	-14.794	1.30122	7
1143	1172	5621	MV Bon Pigall	7	3.25146	41.9365	13:59:07	2010-05-29	-120.1	-125.126	1	1	1	0002.mpg	Video 2.m2v	1	1	0	0	0	0	0	0	0	0	0	0	192	31.9256	82	207	7	-25.1312	1.21807	7
1144	1173	5638	MV Bon Pigall	7	3.25145	41.9365	13:59:15	2010-05-29	-119.6	-122.055	1	1	1	0002.mpg	Video 2.m2v	1	2	1	1	0	0	0	0	0	0	0	0	192	34.8462	104	214	7	-10.1188	1.25878	7
1145	1174	5643	MV Bon Pigall	7	3.25143	41.9365	13:59:18	2010-05-29	-119.7	-125.126	1	1	1	0002.mpg	Video 2.m2v	1	2	1	1	0	0	0	0	0	0	0	0	192	31.9256	82	207	7	-25.1312	1.21807	7
1146	1175	5648	MV Bon Pigall	7	3.25142	41.9365	13:59:20	2010-05-29	-119.1	-118.07	1	1	1	0002.mpg	Video 2.m2v	1	2	1	1	0	0	0	0	0	0	0	0	151	28.1626	148	235	7	44.9313	1.21426	7
1147	1177	5660	MV Bon Pigall	7	3.25137	41.9365	13:59:26	2010-05-29	-119.6	-123.038	1	1	1	0002.mpg	Video 2.m2v	1	2	1	1	0	0	0	0	1	1	0	0	250	36.2676	148	221	7	15.4687	1.25684	7
1148	1178	5662	MV Bon Pigall	7	3.25143	41.9365	13:59:27	2010-05-29	-119.6	-122.055	1	1	1	0002.mpg	Video 2.m2v	1	2	1	1	0	0	0	0	1	1	0	0	192	34.8462	104	214	7	-10.1188	1.25878	7
1149	1179	5665	MV Bon Pigall	7	3.25138	41.9365	13:59:29	2010-05-29	-119.5	-120.143	1	1	1	0002.mpg	Video 2.m2v	1	2	1	1	0	0	0	0	1	1	0	0	151	29.0924	148	228	7	-9.54995	1.1842	7
1150	1181	5714	MV Bon Pigall	7	3.25145	41.9366	13:59:53	2010-05-29	-116.6	-117.583	1	1	1	0002.mpg	Video 2.m2v	1	2	1	1	0	0	0	0	0	0	0	0	151	26.6727	126	228	7	-17.1188	1.18575	7
1151	1182	5715	MV Bon Pigall	7	3.2514	41.9365	13:59:54	2010-05-29	-117.2	-120.143	1	1	1	0002.mpg	Video 2.m2v	1	2	1	1	0	0	0	0	0	0	0	0	151	29.0924	148	228	7	-9.54995	1.1842	7
1152	1183	5718	MV Bon Pigall	7	3.25146	41.9366	13:59:55	2010-05-29	-115.6	-114.237	1	1	1	0002.mpg	Video 2.m2v	1	2	0	1	0	0	0	0	0	0	0	0	151	31.7804	170	242	7	28.2063	1.23809	7
1153	1184	5723	MV Bon Pigall	7	3.25139	41.9366	13:59:58	2010-05-29	-117.4	-120.143	1	1	1	0002.mpg	Video 2.m2v	1	2	0	1	0	0	0	0	0	0	0	0	151	29.0924	148	228	7	-9.54995	1.1842	7
1154	1185	5725	MV Bon Pigall	7	3.25148	41.9366	13:59:59	2010-05-29	-116.4	-117.321	1	1	1	0002.mpg	Video 2.m2v	1	2	0	1	0	0	0	0	0	0	0	0	151	30	104	221	7	1.41878	1.1891	7
1155	1186	5743	MV Bon Pigall	7	3.25143	41.9366	14:00:08	2010-05-29	-115.9	-117.583	1	1	1	0002.mpg	Video 2.m2v	1	2	0	1	0	0	0	0	0	0	0	0	151	26.6727	126	228	7	-17.1188	1.18575	7
1156	1187	5747	MV Bon Pigall	7	3.2515	41.9366	14:00:10	2010-05-29	-115.5	-117.321	1	1	1	0002.mpg	Video 2.m2v	1	2	0	1	0	0	0	0	0	0	0	0	151	30	104	221	7	1.41878	1.1891	7
1157	1188	5764	MV Bon Pigall	7	3.25141	41.9366	14:00:18	2010-05-29	-115.1	-116.666	1	1	1	0002.mpg	Video 2.m2v	1	2	0	1	0	0	0	0	0	0	0	0	151	37.2472	148	228	7	-2.13752	1.29496	7
1158	1189	5767	MV Bon Pigall	7	3.2515	41.9366	14:00:20	2010-05-29	-115.6	-117.321	1	1	1	0002.mpg	Video 2.m2v	1	2	0	1	0	0	0	0	0	0	0	0	151	30	104	221	7	1.41878	1.1891	7
1159	1190	5769	MV Bon Pigall	7	3.25144	41.9366	14:00:21	2010-05-29	-115	-114.237	1	1	1	0002.mpg	Video 2.m2v	1	2	0	1	0	0	0	0	0	0	0	0	151	31.7804	170	242	7	28.2063	1.23809	7
1160	1191	5773	MV Bon Pigall	7	3.25146	41.9366	14:00:23	2010-05-29	-115.9	-117.583	1	1	1	0002.mpg	Video 2.m2v	1	2	0	1	0	0	0	0	0	0	0	0	151	26.6727	126	228	7	-17.1188	1.18575	7
1161	1192	5778	MV Bon Pigall	7	3.25151	41.9366	14:00:25	2010-05-29	-115.8	-117.321	1	1	1	0002.mpg	Video 2.m2v	1	2	0	1	0	0	0	0	0	0	0	0	151	30	104	221	7	1.41878	1.1891	7
1162	1193	5787	MV Bon Pigall	7	3.25149	41.9365	14:00:30	2010-05-29	-116.3	-119.688	1	1	1	0002.mpg	Video 2.m2v	1	2	0	1	0	0	0	0	0	0	0	0	151	28.8229	82	214	7	-15.3751	1.17674	7
1163	1194	5792	MV Bon Pigall	7	3.25148	41.9366	14:00:32	2010-05-29	-115.9	-115.1	1	1	1	0002.mpg	Video 2.m2v	1	2	0	1	0	0	0	0	0	0	0	0	151	29.3227	126	228	7	-15.8812	1.20232	7
1164	1195	5793	MV Bon Pigall	7	3.25145	41.9366	14:00:33	2010-05-29	-115.9	-117.583	1	1	1	0002.mpg	Video 2.m2v	1	2	0	1	0	0	0	0	0	0	0	0	151	26.6727	126	228	7	-17.1188	1.18575	7
1165	1196	5798	MV Bon Pigall	7	3.25154	41.9366	14:00:35	2010-05-29	-116.2	-117.14	1	1	1	0002.mpg	Video 2.m2v	1	2	0	1	0	0	0	0	0	0	0	0	151	33.1596	82	221	7	-10.6812	1.20447	7
1166	1197	5806	MV Bon Pigall	7	3.25134	41.9367	14:00:39	2010-05-29	-114.3	-119.383	1	1	1	0002.mpg	Video 2.m2v	1	2	0	1	0	0	0	0	0	0	0	0	190	30.2803	82	207	7	-54.7688	1.34203	7
1167	1198	5815	MV Bon Pigall	7	3.25156	41.9365	14:00:44	2010-05-29	-115.9	-121.449	1	1	1	0002.mpg	Video 2.m2v	1	2	0	1	0	0	0	0	0	0	0	0	192	26.5623	60	207	7	-6.91876	1.1229	7
1168	1199	5819	MV Bon Pigall	7	3.25148	41.9366	14:00:46	2010-05-29	-115.2	-115.1	1	1	1	0002.mpg	Video 2.m2v	1	2	0	1	0	0	0	0	0	0	0	0	151	29.3227	126	228	7	-15.8812	1.20232	7
1169	1200	5822	MV Bon Pigall	7	3.25144	41.9366	14:00:47	2010-05-29	-115.2	-117.583	1	1	1	0002.mpg	Video 2.m2v	1	2	0	1	0	0	0	0	0	0	0	0	151	26.6727	126	228	7	-17.1188	1.18575	7
1170	1201	5825	MV Bon Pigall	7	3.25156	41.9366	14:00:49	2010-05-29	-115.2	-117.14	1	1	1	0002.mpg	Video 2.m2v	1	2	0	1	0	0	0	0	0	0	0	0	151	33.1596	82	221	7	-10.6812	1.20447	7
1171	1202	5828	MV Bon Pigall	7	3.2514	41.9366	14:00:50	2010-05-29	-114.4	-116.666	1	1	1	0002.mpg	Video 2.m2v	1	2	0	1	0	0	0	0	0	0	0	0	151	37.2472	148	228	7	-2.13752	1.29496	7
1172	1203	5836	MV Bon Pigall	7	3.25153	41.9366	14:00:54	2010-05-29	-114.9	-113.722	1	1	1	0002.mpg	Video 2.m2v	1	2	0	1	0	0	0	0	0	0	0	0	151	25.1571	126	235	7	34.4625	1.18398	7
1173	1204	5840	MV Bon Pigall	7	3.25148	41.9366	14:00:56	2010-05-29	-114.6	-115.1	1	1	1	0002.mpg	Video 2.m2v	1	2	0	1	0	0	0	0	0	0	0	0	151	29.3227	126	228	7	-15.8812	1.20232	7
1174	1205	5844	MV Bon Pigall	7	3.25152	41.9366	14:00:58	2010-05-29	-114.5	-113.722	1	1	1	0002.mpg	Video 2.m2v	1	2	0	1	0	0	0	0	0	0	0	0	151	25.1571	126	235	7	34.4625	1.18398	7
1175	1206	5845	MV Bon Pigall	7	3.25145	41.9366	14:00:59	2010-05-29	-114	-114.237	1	1	1	0002.mpg	Video 2.m2v	1	2	0	1	0	0	0	0	0	0	0	0	151	31.7804	170	242	7	28.2063	1.23809	7
1176	1207	5856	MV Bon Pigall	7	3.25157	41.9366	14:01:04	2010-05-29	-114.3	-116.622	1	1	1	0002.mpg	Video 2.m2v	1	2	0	1	0	0	0	0	0	0	0	0	151	33.4853	82	214	7	4.23746	1.20566	7
1177	1208	5861	MV Bon Pigall	7	3.25154	41.9366	14:01:07	2010-05-29	-113.8	-113.722	1	1	1	0002.mpg	Video 2.m2v	1	2	0	1	0	0	0	0	0	0	0	0	151	25.1571	126	235	7	34.4625	1.18398	7
1178	1209	5864	MV Bon Pigall	7	3.25148	41.9366	14:01:08	2010-05-29	-113.4	-115.1	1	1	1	0002.mpg	Video 2.m2v	1	2	0	1	0	0	0	0	0	0	0	0	151	29.3227	126	228	7	-15.8812	1.20232	7
1179	1210	5869	MV Bon Pigall	7	3.25147	41.9367	14:01:11	2010-05-29	-113.2	-112.112	1	1	1	0002.mpg	Video 2.m2v	1	2	0	1	0	0	0	0	0	0	0	0	151	20.5255	192	249	7	34.675	1.15462	7
1180	1211	5872	MV Bon Pigall	7	3.25154	41.9366	14:01:12	2010-05-29	-113.6	-113.722	1	1	1	0002.mpg	Video 2.m2v	1	2	0	1	0	0	0	0	0	0	0	0	151	25.1571	126	235	7	34.4625	1.18398	7
1181	1212	5873	MV Bon Pigall	7	3.25145	41.9367	14:01:13	2010-05-29	-112.8	-112.112	1	1	1	0002.mpg	Video 2.m2v	1	2	0	1	0	0	0	0	0	0	0	0	151	20.5255	192	249	7	34.675	1.15462	7
1182	1213	5877	MV Bon Pigall	7	3.25151	41.9366	14:01:15	2010-05-29	-113.2	-112.579	1	1	1	0002.mpg	Video 2.m2v	1	2	0	1	0	0	0	0	0	0	0	0	151	16.9189	148	235	7	19.8124	1.10523	7
1183	1214	5881	MV Bon Pigall	7	3.25152	41.9366	14:01:17	2010-05-29	-113.3	-112.579	1	1	1	0002.mpg	Video 2.m2v	1	2	0	1	0	0	0	0	0	0	0	0	151	16.9189	148	235	7	19.8124	1.10523	7
1184	1215	5889	MV Bon Pigall	7	3.25145	41.9367	14:01:21	2010-05-29	-112.6	-112.112	1	1	1	0002.mpg	Video 2.m2v	1	2	1	1	0	0	0	0	0	0	0	0	151	20.5255	192	249	7	34.675	1.15462	7
1185	1216	5891	MV Bon Pigall	7	3.25149	41.9367	14:01:22	2010-05-29	-112.7	-112.579	1	1	1	0002.mpg	Video 2.m2v	1	2	1	1	0	0	0	0	0	0	0	0	151	16.9189	148	235	7	19.8124	1.10523	7
1186	1217	5898	MV Bon Pigall	7	3.25143	41.9367	14:01:25	2010-05-29	-112	-112.45	1	1	1	0002.mpg	Video 2.m2v	1	2	1	1	0	0	0	0	0	0	0	0	151	18.6381	148	235	7	-2.73743	1.10951	7
1187	1218	5903	MV Bon Pigall	7	3.25146	41.9367	14:01:28	2010-05-29	-112.4	-112.45	1	1	1	0002.mpg	Video 2.m2v	1	2	0	1	0	0	0	0	0	0	0	0	151	18.6381	148	235	7	-2.73743	1.10951	7
1188	1219	5907	MV Bon Pigall	7	3.25154	41.9367	14:01:30	2010-05-29	-112.7	-114.129	1	1	1	0002.mpg	Video 2.m2v	1	2	0	1	0	0	0	0	0	0	0	0	151	15.431	104	221	7	-33.2312	1.10939	7
1189	1220	5911	MV Bon Pigall	7	3.2515	41.9367	14:01:32	2010-05-29	-112.8	-112.579	1	1	1	0002.mpg	Video 2.m2v	1	2	0	1	0	0	0	0	0	0	0	0	151	16.9189	148	235	7	19.8124	1.10523	7
1190	1221	5913	MV Bon Pigall	7	3.2515	41.9367	14:01:33	2010-05-29	-112.5	-112.145	1	1	1	0002.mpg	Video 2.m2v	1	2	0	1	0	0	0	0	0	0	0	0	151	16.1074	126	228	7	-4.73118	1.06892	7
1191	1222	5915	MV Bon Pigall	7	3.25151	41.9367	14:01:34	2010-05-29	-112.7	-112.579	1	1	1	0002.mpg	Video 2.m2v	1	2	0	1	0	0	0	0	0	0	0	0	151	16.9189	148	235	7	19.8124	1.10523	7
1192	1223	5918	MV Bon Pigall	7	3.25153	41.9367	14:01:35	2010-05-29	-112.2	-112.279	1	1	1	0002.mpg	Video 2.m2v	1	2	0	1	0	0	0	0	0	0	0	0	151	21.3398	104	221	7	-7.60002	1.1018	7
1193	1224	5929	MV Bon Pigall	7	3.25149	41.9367	14:01:41	2010-05-29	-112	-110.515	1	1	1	0002.mpg	Video 2.m2v	1	2	0	1	0	0	0	0	0	0	0	0	178	19.149	148	235	7	5.92499	1.0635	7
1194	1225	5932	MV Bon Pigall	7	3.25159	41.9366	14:01:42	2010-05-29	-112.7	-114.033	1	1	1	0002.mpg	Video 2.m2v	1	2	0	1	0	0	0	0	0	0	0	0	151	28.3799	104	228	7	2.22511	1.18383	7
1195	1226	5936	MV Bon Pigall	7	3.25147	41.9367	14:01:44	2010-05-29	-111.6	-110.829	1	1	1	0002.mpg	Video 3.m2v	1	2	0	1	0	0	0	0	0	0	0	0	178	23.2924	148	235	7	3.59368	1.10292	7
1196	1227	5943	MV Bon Pigall	7	3.2515	41.9367	14:01:48	2010-05-29	-111.4	-112.145	1	1	1	0002.mpg	Video 3.m2v	1	2	0	1	0	0	0	0	0	0	0	0	151	16.1074	126	228	7	-4.73118	1.06892	7
1197	1228	5946	MV Bon Pigall	7	3.25162	41.9366	14:01:49	2010-05-29	-111.4	-110.957	1	1	1	0002.mpg	Video 3.m2v	1	2	0	1	0	0	0	0	0	0	0	0	99	24.9744	126	228	7	21.95	1.13203	7
1198	1229	5957	MV Bon Pigall	7	3.25147	41.9367	14:01:55	2010-05-29	-110.5	-110.515	1	1	1	0002.mpg	Video 3.m2v	1	2	0	1	0	0	0	0	0	0	0	0	178	19.149	148	235	7	5.92499	1.0635	7
1199	1230	5968	MV Bon Pigall	7	3.25162	41.9367	14:02:00	2010-05-29	-111.7	-110.957	1	1	1	0002.mpg	Video 3.m2v	1	2	0	1	0	0	0	0	0	0	0	0	99	24.9744	126	228	7	21.95	1.13203	7
1200	1231	5971	MV Bon Pigall	7	3.25145	41.9367	14:02:02	2010-05-29	-110.4	-110.829	1	1	1	0002.mpg	Video 3.m2v	1	2	0	1	0	0	0	0	0	0	0	0	178	23.2924	148	235	7	3.59368	1.10292	7
1201	1232	5975	MV Bon Pigall	7	3.25164	41.9366	14:02:04	2010-05-29	-111.6	-113.525	1	1	1	0002.mpg	Video 3.m2v	1	2	0	1	0	0	0	0	0	0	0	0	99	34.5615	104	221	7	-2.47502	1.23625	7
1202	1233	5977	MV Bon Pigall	7	3.25148	41.9367	14:02:05	2010-05-29	-110.2	-110.515	1	1	1	0002.mpg	Video 3.m2v	1	2	0	1	0	0	0	0	0	0	0	0	178	19.149	148	235	7	5.92499	1.0635	7
1203	1234	5980	MV Bon Pigall	7	3.2516	41.9367	14:02:06	2010-05-29	-111.5	-112.619	1	1	1	0002.mpg	Video 3.m2v	1	2	0	1	0	0	0	0	0	0	0	0	151	21.8365	104	228	7	-0.700092	1.10881	7
1204	1235	5983	MV Bon Pigall	7	3.25157	41.9367	14:02:08	2010-05-29	-111.2	-111.245	1	1	1	0002.mpg	Video 3.m2v	1	2	0	1	0	0	0	0	0	0	0	0	151	23.0257	104	228	7	2.98743	1.0967	7
1205	1236	5986	MV Bon Pigall	7	3.25149	41.9367	14:02:09	2010-05-29	-110.3	-110.515	1	1	1	0002.mpg	Video 3.m2v	1	2	0	1	0	0	0	0	0	0	0	0	178	19.149	148	235	7	5.92499	1.0635	7
1206	1237	5991	MV Bon Pigall	7	3.25163	41.9366	14:02:12	2010-05-29	-111.5	-113.525	1	1	1	0002.mpg	Video 3.m2v	1	2	0	1	0	0	0	0	0	0	0	0	99	34.5615	104	221	7	-2.47502	1.23625	7
1207	1238	5995	MV Bon Pigall	7	3.25159	41.9367	14:02:14	2010-05-29	-111.6	-112.619	1	1	1	0002.mpg	Video 3.m2v	1	2	0	1	0	0	0	0	0	0	0	0	151	21.8365	104	228	7	-0.700092	1.10881	7
1208	1239	6003	MV Bon Pigall	7	3.25155	41.9367	14:02:18	2010-05-29	-110.9	-110.381	1	1	1	0002.mpg	Video 3.m2v	1	2	0	1	0	0	0	0	0	0	0	0	178	20.0674	126	228	7	2.76256	1.07127	7
1209	1240	6011	MV Bon Pigall	7	3.25157	41.9367	14:02:22	2010-05-29	-110.8	-111.245	1	1	1	0002.mpg	Video 3.m2v	1	2	0	1	0	0	0	0	0	0	0	0	151	23.0257	104	228	7	2.98743	1.0967	7
1210	1241	6015	MV Bon Pigall	7	3.2516	41.9367	14:02:24	2010-05-29	-110.4	-111.245	1	1	1	0002.mpg	Video 3.m2v	1	2	0	1	0	0	0	0	0	0	0	0	151	23.0257	104	228	7	2.98743	1.0967	7
1211	1242	6017	MV Bon Pigall	7	3.25154	41.9367	14:02:25	2010-05-29	-109.8	-110.381	1	1	1	0002.mpg	Video 3.m2v	1	2	0	1	0	0	0	0	0	0	0	0	178	20.0674	126	228	7	2.76256	1.07127	7
1212	1243	6021	MV Bon Pigall	7	3.25163	41.9367	14:02:27	2010-05-29	-110.6	-110.957	1	1	1	0002.mpg	Video 3.m2v	1	2	0	1	0	0	0	0	0	0	0	0	99	24.9744	126	228	7	21.95	1.13203	7
1213	1244	6024	MV Bon Pigall	7	3.25153	41.9367	14:02:28	2010-05-29	-109.8	-110.381	1	1	1	0002.mpg	Video 3.m2v	1	2	0	1	0	0	0	0	0	0	0	0	178	20.0674	126	228	7	2.76256	1.07127	7
1214	1245	6027	MV Bon Pigall	7	3.2516	41.9367	14:02:30	2010-05-29	-110.5	-111.245	1	1	1	0002.mpg	Video 3.m2v	1	2	0	1	0	0	0	0	0	0	0	0	151	23.0257	104	228	7	2.98743	1.0967	7
1215	1246	6029	MV Bon Pigall	7	3.25161	41.9367	14:02:31	2010-05-29	-110.1	-111.245	1	1	1	0002.mpg	Video 3.m2v	1	2	0	1	0	0	0	0	0	0	0	0	151	23.0257	104	228	7	2.98743	1.0967	7
1216	1247	6033	MV Bon Pigall	7	3.25153	41.9367	14:02:33	2010-05-29	-109.5	-110.381	1	1	1	0002.mpg	Video 3.m2v	1	2	0	1	0	0	0	0	0	0	0	0	178	20.0674	126	228	7	2.76256	1.07127	7
1217	1248	6050	MV Bon Pigall	7	3.25133	41.9367	14:02:41	2010-05-29	-105.8	-112.054	1	1	1	0002.mpg	Video 3.m2v	1	2	0	1	0	0	0	0	0	0	0	0	169	35.0439	170	242	7	7.02496	1.26729	7
1218	1249	6051	MV Bon Pigall	7	3.25158	41.9367	14:02:42	2010-05-29	-108	-108.529	1	1	1	0002.mpg	Video 3.m2v	1	2	0	1	0	0	0	0	0	0	0	0	178	16.9089	104	228	7	4.51875	1.0477	7
1219	1250	6062	MV Bon Pigall	7	3.25158	41.9367	14:02:47	2010-05-29	-108.3	-109.904	1	1	1	0002.mpg	Video 3.m2v	1	2	0	1	0	0	0	0	0	0	0	0	178	21.6203	104	228	7	-2.90623	1.07825	7
1220	1251	6063	MV Bon Pigall	7	3.25168	41.9366	14:02:48	2010-05-29	-108.7	-110.54	1	1	1	0002.mpg	Video 3.m2v	1	2	0	1	0	0	0	0	0	0	0	0	99	28.1326	104	228	7	-14.5813	1.15847	7
1221	1252	6074	MV Bon Pigall	7	3.25152	41.9368	14:02:53	2010-05-29	-105.4	-108.438	1	1	1	0002.mpg	Video 3.m2v	1	2	0	1	0	0	0	0	0	0	0	0	178	11.8587	104	221	7	-2.68135	1.02506	7
1222	1253	6076	MV Bon Pigall	7	3.2517	41.9366	14:02:54	2010-05-29	-108.4	-111.939	1	1	1	0002.mpg	Video 3.m2v	1	2	0	1	0	0	0	0	0	0	0	0	99	37.763	104	228	7	10.7375	1.3123	7
1223	1254	6079	MV Bon Pigall	7	3.25158	41.9368	14:02:56	2010-05-29	-106.6	-108.529	1	1	1	0002.mpg	Video 3.m2v	1	1	0	0	0	0	0	0	1	0	1	0	178	16.9089	104	228	7	4.51875	1.0477	7
1224	1255	6088	MV Bon Pigall	7	3.25161	41.9367	14:03:00	2010-05-29	-107.3	-111.245	1	1	1	0002.mpg	Video 3.m2v	1	1	0	0	0	0	0	0	1	0	1	0	151	23.0257	104	228	7	2.98743	1.0967	7
1225	1256	6091	MV Bon Pigall	7	3.25169	41.9367	14:03:02	2010-05-29	-107.8	-108.547	1	1	1	0002.mpg	Video 3.m2v	1	1	0	0	0	0	0	0	1	0	1	0	99	26.0892	126	235	7	11.65	1.12922	7
1226	1257	6094	MV Bon Pigall	7	3.25159	41.9367	14:03:03	2010-05-29	-106.3	-109.904	1	1	1	0002.mpg	Video 3.m2v	1	1	0	0	0	0	0	0	1	0	1	0	178	21.6203	104	228	7	-2.90623	1.07825	7
1227	1258	6097	MV Bon Pigall	7	3.25168	41.9367	14:03:05	2010-05-29	-107.5	-108.547	1	1	1	0002.mpg	Video 3.m2v	1	1	0	0	0	0	0	0	1	0	1	0	99	26.0892	126	235	7	11.65	1.12922	7
1228	1259	6101	MV Bon Pigall	7	3.25165	41.9367	14:03:07	2010-05-29	-106.9	-108.996	1	1	1	0002.mpg	Video 3.m2v	1	1	0	0	0	0	0	0	1	0	1	0	175	24.6649	104	228	7	-0.793839	1.10815	7
1229	1260	6104	MV Bon Pigall	7	3.25166	41.9367	14:03:08	2010-05-29	-107.1	-110.656	1	1	1	0002.mpg	Video 3.m2v	1	1	0	0	0	0	0	0	1	0	1	0	99	23.4507	104	221	7	-17.9937	1.10986	7
1230	1261	6107	MV Bon Pigall	7	3.25166	41.9367	14:03:10	2010-05-29	-106.9	-108.996	1	1	1	0002.mpg	Video 3.m2v	1	1	0	0	0	0	0	0	1	0	1	0	175	24.6649	104	228	7	-0.793839	1.10815	7
1231	1262	6109	MV Bon Pigall	7	3.25169	41.9367	14:03:11	2010-05-29	-107.2	-107.463	1	1	1	0002.mpg	Video 3.m2v	1	1	0	0	0	0	0	0	1	0	1	0	175	23.9072	126	228	7	0.387573	1.10317	7
1232	1263	6113	MV Bon Pigall	7	3.25164	41.9367	14:03:13	2010-05-29	-105.9	-108.996	1	1	1	0002.mpg	Video 3.m2v	1	1	0	0	0	0	0	0	0	0	0	0	175	24.6649	104	228	7	-0.793839	1.10815	7
1233	1264	6116	MV Bon Pigall	7	3.25168	41.9367	14:03:14	2010-05-29	-106.3	-107.463	1	1	1	0002.mpg	Video 3.m2v	1	1	0	0	0	0	0	0	0	0	0	0	175	23.9072	126	228	7	0.387573	1.10317	7
1234	1265	6120	MV Bon Pigall	7	3.25168	41.9367	14:03:16	2010-05-29	-105.7	-107.463	1	1	1	0002.mpg	Video 3.m2v	1	1	0	0	0	0	0	0	0	0	0	0	175	23.9072	126	228	7	0.387573	1.10317	7
1235	1266	6121	MV Bon Pigall	7	3.25166	41.9367	14:03:17	2010-05-29	-105.5	-108.996	1	1	1	0002.mpg	Video 3.m2v	1	1	0	0	0	0	0	0	0	0	0	0	175	24.6649	104	228	7	-0.793839	1.10815	7
1236	1268	6126	MV Bon Pigall	7	3.25169	41.9367	14:03:19	2010-05-29	-105.4	-106.125	1	1	1	0002.mpg	Video 3.m2v	1	1	0	0	0	0	0	0	0	0	0	0	175	17.6463	126	235	7	14.7937	1.06575	7
1237	1269	6128	MV Bon Pigall	7	3.25166	41.9367	14:03:20	2010-05-29	-104.9	-107.463	1	1	1	0002.mpg	Video 3.m2v	1	1	0	0	0	0	0	0	0	0	0	0	175	23.9072	126	228	7	0.387573	1.10317	7
1238	1270	6134	MV Bon Pigall	7	3.25165	41.9367	14:03:23	2010-05-29	-104.4	-108.996	1	1	1	0002.mpg	Video 3.m2v	1	1	0	0	0	0	0	0	0	0	0	0	175	24.6649	104	228	7	-0.793839	1.10815	7
1239	1271	6138	MV Bon Pigall	7	3.25173	41.9367	14:03:25	2010-05-29	-105.4	-106.246	1	1	1	0002.mpg	Video 3.m2v	1	1	0	0	0	0	0	0	0	0	0	0	175	13.0174	126	235	7	11.7874	1.04235	7
1240	1272	6139	MV Bon Pigall	7	3.25163	41.9367	14:03:26	2010-05-29	-103.9	-108.996	1	1	1	0002.mpg	Video 3.m2v	1	1	0	0	0	0	0	0	0	0	0	0	175	24.6649	104	228	7	-0.793839	1.10815	7
1241	1273	6142	MV Bon Pigall	7	3.25174	41.9368	14:03:27	2010-05-29	-105.4	-105.827	1	1	1	0002.mpg	Video 3.m2v	1	1	0	0	0	0	0	0	0	0	0	0	175	6.22265	126	228	3	5.79991	1.01773	3
1242	1274	6145	MV Bon Pigall	7	3.25163	41.9367	14:03:29	2010-05-29	-104.2	-108.996	1	1	1	0002.mpg	Video 3.m2v	1	1	0	0	0	0	0	0	0	0	0	0	175	24.6649	104	228	7	-0.793839	1.10815	7
1243	1275	6148	MV Bon Pigall	7	3.25172	41.9368	14:03:30	2010-05-29	-105	-105.827	1	1	1	0002.mpg	Video 3.m2v	1	1	0	0	0	0	0	0	0	0	0	0	175	6.22265	126	228	3	5.79991	1.01773	3
1244	1276	6151	MV Bon Pigall	7	3.25168	41.9367	14:03:32	2010-05-29	-104.2	-108.547	1	1	1	0002.mpg	Video 3.m2v	1	1	0	0	0	0	0	0	0	0	0	0	99	26.0892	126	235	7	11.65	1.12922	7
1245	1277	6155	MV Bon Pigall	7	3.25168	41.9367	14:03:34	2010-05-29	-104.4	-106.125	1	1	1	0002.mpg	Video 3.m2v	1	1	0	0	0	0	0	0	0	0	0	0	175	17.6463	126	235	7	14.7937	1.06575	7
1246	1278	6157	MV Bon Pigall	7	3.25175	41.9367	14:03:35	2010-05-29	-105.1	-106.246	1	1	1	0002.mpg	Video 3.m2v	1	1	0	0	0	0	0	0	0	0	0	0	175	13.0174	126	235	7	11.7874	1.04235	7
1247	1279	6160	MV Bon Pigall	7	3.25165	41.9368	14:03:36	2010-05-29	-104.4	-107.834	1	1	1	0002.mpg	Video 3.m2v	1	1	0	0	0	0	0	0	0	0	0	0	175	20.5793	104	228	7	-3.58748	1.07631	7
1248	1280	6163	MV Bon Pigall	7	3.25174	41.9367	14:03:38	2010-05-29	-105.3	-106.246	1	1	1	0002.mpg	Video 3.m2v	1	1	0	0	0	0	0	0	0	0	0	0	175	13.0174	126	235	7	11.7874	1.04235	7
1249	1281	6235	MV Bon Pigall	7	3.25176	41.9367	14:04:14	2010-05-29	-106	-106.246	1	1	1	0002.mpg	Video 3.m2v	1	2	1	1	0	0	0	0	0	0	0	0	175	13.0174	126	235	7	11.7874	1.04235	7
1250	1282	6238	MV Bon Pigall	7	3.25174	41.9368	14:04:15	2010-05-29	-106.1	-105.827	1	1	1	0002.mpg	Video 3.m2v	1	2	1	1	0	0	0	0	0	0	0	0	175	6.22265	126	228	3	5.79991	1.01773	3
1251	1283	6241	MV Bon Pigall	7	3.25175	41.9367	14:04:17	2010-05-29	-106.3	-106.246	1	1	1	0002.mpg	Video 3.m2v	1	2	1	1	0	0	0	0	0	0	0	0	175	13.0174	126	235	7	11.7874	1.04235	7
1252	1284	6244	MV Bon Pigall	7	3.25176	41.9367	14:04:18	2010-05-29	-106.6	-106.246	1	1	1	0002.mpg	Video 3.m2v	1	2	1	1	0	0	0	0	0	0	0	0	175	13.0174	126	235	7	11.7874	1.04235	7
1253	1285	6247	MV Bon Pigall	7	3.25172	41.9367	14:04:20	2010-05-29	-106.2	-106.246	1	1	1	0002.mpg	Video 3.m2v	1	2	1	1	0	0	0	0	0	0	0	0	175	13.0174	126	235	7	11.7874	1.04235	7
1254	1286	6250	MV Bon Pigall	7	3.25177	41.9367	14:04:21	2010-05-29	-106.7	-106.247	1	1	1	0002.mpg	Video 3.m2v	1	2	1	1	0	0	0	0	0	0	0	0	175	4.21418	104	221	3	-8.93755	1.00881	3
1255	1287	6253	MV Bon Pigall	7	3.25171	41.9367	14:04:23	2010-05-29	-106.2	-106.246	1	1	1	0002.mpg	Video 3.m2v	1	2	0	1	0	0	0	0	0	0	0	0	175	13.0174	126	235	7	11.7874	1.04235	7
1256	1288	6256	MV Bon Pigall	7	3.25178	41.9367	14:04:24	2010-05-29	-106.4	-106.247	1	1	1	0002.mpg	Video 3.m2v	1	2	0	1	0	0	0	0	0	0	0	0	175	4.21418	104	221	3	-8.93755	1.00881	3
1257	1289	6259	MV Bon Pigall	7	3.25174	41.9367	14:04:26	2010-05-29	-105.9	-105.827	1	1	1	0002.mpg	Video 3.m2v	1	2	0	1	0	0	0	0	0	0	0	0	175	6.22265	126	228	3	5.79991	1.01773	3
1258	1290	6264	MV Bon Pigall	7	3.25175	41.9367	14:04:28	2010-05-29	-106	-106.246	1	1	1	0002.mpg	Video 3.m2v	1	2	0	1	0	0	0	0	0	0	0	0	175	13.0174	126	235	7	11.7874	1.04235	7
1259	1291	6265	MV Bon Pigall	7	3.25177	41.9368	14:04:29	2010-05-29	-105.8	-106.247	1	1	1	0002.mpg	Video 3.m2v	1	2	0	1	0	0	0	0	0	0	0	0	175	4.21418	104	221	3	-8.93755	1.00881	3
1260	1292	6268	MV Bon Pigall	7	3.25174	41.9367	14:04:30	2010-05-29	-105.4	-106.246	1	1	1	0002.mpg	Video 3.m2v	1	2	0	1	0	0	0	0	0	0	0	0	175	13.0174	126	235	7	11.7874	1.04235	7
1261	1293	6271	MV Bon Pigall	7	3.25179	41.9368	14:04:32	2010-05-29	-105.7	-106.247	1	1	1	0002.mpg	Video 3.m2v	1	2	0	1	0	0	0	0	0	0	0	0	175	4.21418	104	221	3	-8.93755	1.00881	3
1262	1294	6281	MV Bon Pigall	7	3.25167	41.9368	14:04:37	2010-05-29	-104.3	-105.743	1	1	1	0002.mpg	Video 3.m2v	1	2	0	1	0	0	0	0	0	0	0	0	175	10.741	104	228	7	13.7938	1.03402	7
1263	1295	6283	MV Bon Pigall	7	3.25187	41.9367	14:04:38	2010-05-29	-106	-105.99	1	1	1	0002.mpg	Video 3.m2v	1	2	0	1	0	0	0	0	0	0	0	0	129	8.4531	126	228	7	-0.418663	1.01216	7
1264	1296	6286	MV Bon Pigall	7	3.2517	41.9368	14:04:39	2010-05-29	-105.3	-105.743	1	1	1	0002.mpg	Video 3.m2v	1	2	0	1	0	0	0	0	0	0	0	0	175	10.741	104	228	7	13.7938	1.03402	7
1265	1297	6289	MV Bon Pigall	7	3.25178	41.9367	14:04:41	2010-05-29	-106.1	-106.187	1	1	1	0002.mpg	Video 3.m2v	1	2	0	1	0	0	0	0	0	0	0	0	175	6.59285	126	228	3	3.80011	1.01339	3
1266	1298	6293	MV Bon Pigall	7	3.25183	41.9367	14:04:43	2010-05-29	-106.4	-106.066	1	1	1	0002.mpg	Video 3.m2v	1	2	0	1	0	0	0	0	0	0	0	0	175	7.05165	104	221	3	-1.07503	1.00932	3
1267	1299	6295	MV Bon Pigall	7	3.2517	41.9368	14:04:44	2010-05-29	-104.9	-105.743	1	1	1	0002.mpg	Video 3.m2v	1	2	0	1	0	0	0	0	1	1	0	0	175	10.741	104	228	7	13.7938	1.03402	7
1268	1300	6298	MV Bon Pigall	7	3.25186	41.9367	14:04:45	2010-05-29	-105.9	-105.99	1	1	1	0002.mpg	Video 3.m2v	1	2	0	1	0	0	0	0	1	1	0	0	129	8.4531	126	228	7	-0.418663	1.01216	7
1269	1301	6302	MV Bon Pigall	7	3.25173	41.9368	14:04:47	2010-05-29	-104.9	-105.618	1	1	1	0002.mpg	Video 3.m2v	1	2	0	1	0	0	0	0	1	1	0	0	175	3.00283	104	221	3	4.00634	1.01087	3
1270	1302	6306	MV Bon Pigall	7	3.25183	41.9367	14:04:49	2010-05-29	-105.3	-106.066	1	1	1	0002.mpg	Video 3.m2v	1	2	0	1	0	0	0	0	0	0	0	0	175	7.05165	104	221	3	-1.07503	1.00932	3
1271	1303	6307	MV Bon Pigall	7	3.25177	41.9367	14:04:50	2010-05-29	-104.8	-106.187	1	1	1	0002.mpg	Video 3.m2v	1	2	0	1	0	0	0	0	0	0	0	0	175	6.59285	126	228	3	3.80011	1.01339	3
1272	1304	6311	MV Bon Pigall	7	3.2518	41.9368	14:04:52	2010-05-29	-105	-106.247	1	1	1	0002.mpg	Video 3.m2v	1	2	0	1	0	0	0	0	0	0	0	0	175	4.21418	104	221	3	-8.93755	1.00881	3
1273	1305	6315	MV Bon Pigall	7	3.25177	41.9367	14:04:54	2010-05-29	-104.9	-106.187	1	1	1	0002.mpg	Video 3.m2v	1	3	0	1	0	0	0	0	0	0	0	0	175	6.59285	126	228	3	3.80011	1.01339	3
1274	1306	6316	MV Bon Pigall	7	3.25183	41.9368	14:04:54	2010-05-29	-105.3	-105.734	1	1	1	0002.mpg	Video 3.m2v	1	3	0	1	0	0	0	0	0	0	0	0	175	7.94742	104	214	3	-0.518751	1.01121	3
1275	1307	6319	MV Bon Pigall	7	3.25175	41.9368	14:04:56	2010-05-29	-105.2	-105.827	1	1	1	0002.mpg	Video 3.m2v	1	3	0	1	0	0	0	0	0	0	0	0	175	6.22265	126	228	3	5.79991	1.01773	3
1276	1308	6322	MV Bon Pigall	7	3.25186	41.9367	14:04:57	2010-05-29	-105.9	-105.65	1	1	1	0002.mpg	Video 3.m2v	1	3	0	1	0	0	0	0	0	0	0	0	124	9.08611	104	221	7	-0.918818	1.01316	7
1277	1309	6327	MV Bon Pigall	7	3.25174	41.9368	14:05:00	2010-05-29	-105.3	-105.618	1	1	1	0002.mpg	Video 3.m2v	1	3	0	1	0	0	0	0	0	0	0	0	175	3.00283	104	221	3	4.00634	1.01087	3
1278	1310	6329	MV Bon Pigall	7	3.25184	41.9367	14:05:01	2010-05-29	-105.8	-106.066	1	1	1	0002.mpg	Video 3.m2v	1	3	0	1	0	0	0	0	0	0	0	0	175	7.05165	104	221	3	-1.07503	1.00932	3
1279	1311	6337	MV Bon Pigall	7	3.25178	41.9368	14:05:05	2010-05-29	-105.4	-106.247	1	1	1	0002.mpg	Video 3.m2v	1	3	0	1	0	0	0	0	0	0	0	0	175	4.21418	104	221	3	-8.93755	1.00881	3
1280	1312	6340	MV Bon Pigall	7	3.25183	41.9367	14:05:06	2010-05-29	-105.7	-106.066	1	1	1	0002.mpg	Video 3.m2v	1	3	0	1	0	0	0	0	0	0	0	0	175	7.05165	104	221	3	-1.07503	1.00932	3
1281	1313	6343	MV Bon Pigall	7	3.25179	41.9368	14:05:08	2010-05-29	-105.2	-105.81	1	1	1	0002.mpg	Video 3.m2v	1	3	0	1	0	0	0	0	0	0	0	0	175	7.37876	82	214	3	-7.43117	1.01638	3
1282	1314	6346	MV Bon Pigall	7	3.25183	41.9367	14:05:09	2010-05-29	-105.6	-106.066	1	1	1	0002.mpg	Video 3.m2v	1	3	0	1	0	0	0	0	0	0	0	0	175	7.05165	104	221	3	-1.07503	1.00932	3
1283	1315	6352	MV Bon Pigall	7	3.25182	41.9368	14:05:12	2010-05-29	-105.3	-105.734	1	1	1	0002.mpg	Video 3.m2v	1	3	0	1	0	0	0	0	0	0	0	0	175	7.94742	104	214	3	-0.518751	1.01121	3
1284	1316	6356	MV Bon Pigall	7	3.25199	41.9369	14:05:14	2010-05-29	-105.6	-102.389	1	1	1	0002.mpg	Video 3.m2v	1	3	0	1	0	0	0	0	0	0	0	0	126	10.4069	60	193	7	5.0375	1.01845	7
1285	1317	6374	MV Bon Pigall	7	3.2519	41.9368	14:05:23	2010-05-29	-105	-105.322	1	1	1	0002.mpg	Video 3.m2v	1	3	0	1	0	0	0	0	0	0	0	0	124	9.52448	82	214	7	-3.09997	1.01472	7
1286	1318	6377	MV Bon Pigall	7	3.25156	41.9366	14:05:25	2010-05-29	-96.8	-119.186	1	1	1	0002.mpg	Video 3.m2v	1	3	0	1	0	0	0	0	0	0	0	0	151	28.2296	82	214	7	4.69384	1.13996	7
1287	1319	6380	MV Bon Pigall	7	3.25188	41.9367	14:05:26	2010-05-29	-104.9	-105.322	1	1	1	0002.mpg	Video 3.m2v	1	3	0	1	0	0	0	0	0	0	0	0	124	9.52448	82	214	7	-3.09997	1.01472	7
1288	1320	6385	MV Bon Pigall	7	3.25184	41.9368	14:05:29	2010-05-29	-104.5	-105.218	1	1	1	0002.mpg	Video 3.m2v	1	3	0	1	0	0	0	0	0	0	0	0	175	9.92916	82	214	7	1.20616	1.01595	7
1289	1321	6386	MV Bon Pigall	7	3.25182	41.9368	14:05:29	2010-05-29	-104.9	-105.734	1	1	1	0002.mpg	Video 3.m2v	1	3	0	1	0	0	0	0	0	0	0	0	175	7.94742	104	214	3	-0.518751	1.01121	3
1290	1322	6389	MV Bon Pigall	7	3.2519	41.9368	14:05:31	2010-05-29	-104.7	-105.322	1	1	1	0002.mpg	Video 3.m2v	1	3	0	1	0	0	0	0	0	0	0	0	124	9.52448	82	214	7	-3.09997	1.01472	7
1291	1323	6399	MV Bon Pigall	7	3.25219	41.9369	14:05:36	2010-05-29	-101.9	-101.751	1	1	1	0002.mpg	Video 3.m2v	1	3	0	1	0	0	0	0	0	0	0	0	115	7.12491	60	186	3	-0.974989	1.00939	3
1292	1324	6402	MV Bon Pigall	7	3.25184	41.9368	14:05:37	2010-05-29	-104.6	-105.734	1	1	1	0002.mpg	Video 3.m2v	1	3	0	1	0	0	0	0	0	0	0	0	175	7.94742	104	214	3	-0.518751	1.01121	3
1293	1325	6405	MV Bon Pigall	7	3.2519	41.9368	14:05:39	2010-05-29	-104.6	-104.598	1	1	1	0002.mpg	Video 3.m2v	1	3	0	1	0	0	0	0	0	0	0	0	124	8.94102	104	214	7	3.87502	1.01357	7
1294	1326	6411	MV Bon Pigall	7	3.25191	41.9368	14:05:42	2010-05-29	-104.4	-104.598	1	1	1	0002.mpg	Video 3.m2v	1	3	0	1	0	0	0	0	0	0	0	0	124	8.94102	104	214	7	3.87502	1.01357	7
1295	1327	6415	MV Bon Pigall	7	3.25186	41.9368	14:05:44	2010-05-29	-104.2	-104.81	1	1	1	0002.mpg	Video 3.m2v	1	3	0	1	0	0	0	0	0	0	0	0	124	9.38179	82	207	7	-0.637388	1.01411	7
1296	1328	6419	MV Bon Pigall	7	3.25187	41.9368	14:05:46	2010-05-29	-104.2	-104.81	1	1	1	0002.mpg	Video 3.m2v	1	3	0	1	0	0	0	0	0	0	0	0	124	9.38179	82	207	7	-0.637388	1.01411	7
1297	1329	6421	MV Bon Pigall	7	3.25194	41.9368	14:05:47	2010-05-29	-104.2	-104.271	1	1	1	0002.mpg	Video 3.m2v	1	3	0	1	0	0	0	0	0	0	0	0	124	8.70263	82	207	7	0.862408	1.01234	7
1298	1330	6424	MV Bon Pigall	7	3.25183	41.9368	14:05:48	2010-05-29	-103.8	-104.711	1	1	1	0002.mpg	Video 3.m2v	1	3	0	1	0	0	0	0	0	0	0	0	175	8.87227	82	207	7	-0.568676	1.01426	7
1299	1331	6429	MV Bon Pigall	7	3.25185	41.9368	14:05:51	2010-05-29	-103.8	-105.218	1	1	1	0002.mpg	Video 3.m2v	1	3	0	1	0	0	0	0	0	0	0	0	175	9.92916	82	214	7	1.20616	1.01595	7
1300	1332	6432	MV Bon Pigall	7	3.25192	41.9368	14:05:52	2010-05-29	-104	-104.271	1	1	1	0002.mpg	Video 3.m2v	1	3	0	1	0	0	0	0	0	0	0	0	124	8.70263	82	207	7	0.862408	1.01234	7
1301	1333	6438	MV Bon Pigall	7	3.25186	41.9368	14:05:55	2010-05-29	-104	-104.81	1	1	1	0002.mpg	Video 3.m2v	1	3	0	1	0	0	0	0	0	0	0	0	124	9.38179	82	207	7	-0.637388	1.01411	7
1302	1334	6441	MV Bon Pigall	7	3.25199	41.9368	14:05:57	2010-05-29	-103.2	-103.876	1	1	1	0002.mpg	Video 3.m2v	1	3	0	1	0	0	0	0	0	0	0	0	124	8.10919	82	207	7	0.962543	1.0106	7
1303	1335	6445	MV Bon Pigall	7	3.25185	41.9368	14:05:59	2010-05-29	-103.4	-104.711	1	1	1	0002.mpg	Video 3.m2v	1	3	0	1	0	0	0	0	0	0	0	0	175	8.87227	82	207	7	-0.568676	1.01426	7
1304	1336	6450	MV Bon Pigall	7	3.25193	41.9368	14:06:01	2010-05-29	-103.4	-104.271	1	1	1	0002.mpg	Video 3.m2v	1	3	0	1	0	0	0	0	0	0	0	0	124	8.70263	82	207	7	0.862408	1.01234	7
1305	1337	6459	MV Bon Pigall	7	3.25193	41.9368	14:06:06	2010-05-29	-103	-103.938	1	1	1	0002.mpg	Video 3.m2v	1	3	0	1	0	0	0	0	0	0	0	0	124	8.05655	82	200	7	-0.375032	1.01029	7
1306	1338	6462	MV Bon Pigall	7	3.25196	41.9368	14:06:07	2010-05-29	-102.4	-103.462	1	1	1	0002.mpg	Video 3.m2v	1	3	0	1	0	0	0	0	0	0	0	0	124	9.30345	82	200	7	0.32506	1.01441	7
1307	1339	6465	MV Bon Pigall	7	3.25188	41.9368	14:06:09	2010-05-29	-102.6	-104.81	1	1	1	0002.mpg	Video 3.m2v	1	3	0	1	0	0	0	0	0	0	0	0	124	9.38179	82	207	7	-0.637388	1.01411	7
1308	1340	6468	MV Bon Pigall	7	3.25198	41.9368	14:06:10	2010-05-29	-101.9	-103.462	1	1	1	0002.mpg	Video 3.m2v	1	3	0	1	0	0	0	0	0	0	0	0	124	9.30345	82	200	7	0.32506	1.01441	7
1309	1341	6471	MV Bon Pigall	7	3.2519	41.9368	14:06:12	2010-05-29	-102.2	-104.327	1	1	1	0002.mpg	Video 3.m2v	1	3	0	1	0	0	0	0	0	0	0	0	124	8.22876	82	207	7	0.324917	1.0107	7
1310	1342	6474	MV Bon Pigall	7	3.25195	41.9368	14:06:13	2010-05-29	-102.2	-104.598	1	1	1	0002.mpg	Video 3.m2v	1	3	0	1	0	0	0	0	0	0	0	0	124	8.94102	104	214	7	3.87502	1.01357	7
1311	1343	6477	MV Bon Pigall	7	3.25192	41.9368	14:06:15	2010-05-29	-101.8	-103.938	1	1	1	0002.mpg	Video 3.m2v	1	3	0	1	0	0	0	0	0	0	0	0	124	8.05655	82	200	7	-0.375032	1.01029	7
1312	1344	6482	MV Bon Pigall	7	3.2519	41.9368	14:06:17	2010-05-29	-102.2	-103.938	1	1	1	0002.mpg	Video 3.m2v	1	3	0	1	0	0	0	0	0	0	0	0	124	8.05655	82	200	7	-0.375032	1.01029	7
1313	1345	6484	MV Bon Pigall	7	3.25197	41.9368	14:06:18	2010-05-29	-102.3	-103.876	1	1	1	0002.mpg	Video 3.m2v	1	3	0	1	0	0	0	0	0	0	0	0	124	8.10919	82	207	7	0.962543	1.0106	7
1314	1346	6487	MV Bon Pigall	7	3.25188	41.9368	14:06:20	2010-05-29	-102.7	-104.327	1	1	1	0002.mpg	Video 3.m2v	1	3	0	1	0	0	0	0	0	0	0	0	124	8.22876	82	207	7	0.324917	1.0107	7
1315	1347	6493	MV Bon Pigall	7	3.2519	41.9368	14:06:23	2010-05-29	-102.9	-103.938	1	1	1	0002.mpg	Video 3.m2v	1	3	0	1	0	0	0	0	0	0	0	0	124	8.05655	82	200	7	-0.375032	1.01029	7
1316	1348	6495	MV Bon Pigall	7	3.25193	41.9368	14:06:24	2010-05-29	-103.7	-104.271	1	1	1	0002.mpg	Video 3.m2v	1	3	0	1	0	0	0	0	0	0	0	0	124	8.70263	82	207	7	0.862408	1.01234	7
1317	1349	6498	MV Bon Pigall	7	3.25196	41.9368	14:06:25	2010-05-29	-103.2	-103.876	1	1	1	0002.mpg	Video 3.m2v	1	3	0	1	0	0	0	0	0	0	0	0	124	8.10919	82	207	7	0.962543	1.0106	7
1318	1350	6508	MV Bon Pigall	7	3.2519	41.9368	14:06:30	2010-05-29	-102.7	-103.938	1	1	1	0002.mpg	Video 3.m2v	1	3	0	1	0	0	0	0	0	0	0	0	124	8.05655	82	200	7	-0.375032	1.01029	7
1319	1351	6517	MV Bon Pigall	7	3.25199	41.9368	14:06:35	2010-05-29	-102.5	-104.344	1	1	1	0002.mpg	Video 3.m2v	1	3	0	1	0	0	0	0	0	0	0	0	124	7.56151	82	214	3	0.0624657	1.00896	3
1320	1352	6520	MV Bon Pigall	7	3.25199	41.9368	14:06:36	2010-05-29	-102.8	-103.876	1	1	1	0002.mpg	Video 3.m2v	1	3	0	1	0	0	0	0	0	0	0	0	124	8.10919	82	207	7	0.962543	1.0106	7
1321	1353	6525	MV Bon Pigall	7	3.25195	41.9368	14:06:39	2010-05-29	-102.9	-103.462	1	1	1	0002.mpg	Video 3.m2v	1	3	0	1	0	0	0	0	0	0	0	0	124	9.30345	82	200	7	0.32506	1.01441	7
1322	1354	6526	MV Bon Pigall	7	3.25203	41.9368	14:06:39	2010-05-29	-102.9	-104.096	1	1	1	0002.mpg	Video 3.m2v	1	3	0	1	0	0	0	0	0	0	0	0	124	7.77826	82	207	3	-1.10621	1.00959	3
1323	1355	6529	MV Bon Pigall	7	3.25195	41.9368	14:06:41	2010-05-29	-103.2	-103.938	1	1	1	0002.mpg	Video 3.m2v	1	3	0	1	0	0	0	0	0	0	0	0	124	8.05655	82	200	7	-0.375032	1.01029	7
1324	1356	6533	MV Bon Pigall	7	3.25204	41.9368	14:06:43	2010-05-29	-103.1	-103.581	1	1	1	0002.mpg	Video 3.m2v	1	3	0	1	0	0	0	0	0	0	0	0	124	9.24096	82	200	7	-1.15004	1.01352	7
1325	1357	6536	MV Bon Pigall	7	3.25201	41.9368	14:06:44	2010-05-29	-103.2	-102.965	1	1	1	0002.mpg	Video 3.m2v	1	3	0	1	0	0	0	0	0	0	0	0	124	10.4029	82	200	7	0.262594	1.01779	7
1326	1358	6541	MV Bon Pigall	7	3.25207	41.9368	14:06:47	2010-05-29	-102.9	-103.203	1	1	1	0002.mpg	Video 3.m2v	1	3	0	1	0	0	0	0	0	0	0	0	124	9.70142	82	200	7	-0.775051	1.01539	7
1327	1359	6545	MV Bon Pigall	7	3.25197	41.9368	14:06:49	2010-05-29	-102.7	-103.462	1	1	1	0002.mpg	Video 3.m2v	1	3	0	1	0	0	0	0	0	0	0	0	124	9.30345	82	200	7	0.32506	1.01441	7
1328	1360	6550	MV Bon Pigall	7	3.25198	41.9368	14:06:51	2010-05-29	-102.6	-103.462	1	1	1	0002.mpg	Video 3.m2v	1	3	0	1	0	0	0	0	0	0	0	0	124	9.30345	82	200	7	0.32506	1.01441	7
1329	1361	6554	MV Bon Pigall	7	3.2521	41.9368	14:06:53	2010-05-29	-103	-102.735	1	1	1	0002.mpg	Video 3.m2v	1	3	0	1	0	0	0	0	0	0	0	0	115	7.20505	82	200	3	2.50626	1.00985	3
1330	1362	6556	MV Bon Pigall	7	3.252	41.9368	14:06:54	2010-05-29	-102.4	-102.965	1	1	1	0002.mpg	Video 3.m2v	1	3	0	1	0	0	0	0	0	0	0	0	124	10.4029	82	200	7	0.262594	1.01779	7
1331	1363	6560	MV Bon Pigall	7	3.25208	41.9368	14:06:56	2010-05-29	-102.7	-102.557	1	1	1	0002.mpg	Video 3.m2v	1	3	0	1	0	0	0	0	0	0	0	0	124	9.75732	82	200	7	1.55625	1.01531	7
1332	1364	6562	MV Bon Pigall	7	3.25204	41.9368	14:06:57	2010-05-29	-102.5	-102.965	1	1	1	0002.mpg	Video 3.m2v	1	3	0	1	0	0	0	0	0	0	0	0	124	10.4029	82	200	7	0.262594	1.01779	7
1333	1365	6566	MV Bon Pigall	7	3.25206	41.9368	14:06:59	2010-05-29	-102.3	-103.203	1	1	1	0002.mpg	Video 3.m2v	1	3	0	1	0	0	0	0	0	0	0	0	124	9.70142	82	200	7	-0.775051	1.01539	7
1334	1366	6569	MV Bon Pigall	7	3.25208	41.9368	14:07:01	2010-05-29	-102.6	-102.557	1	1	1	0002.mpg	Video 3.m2v	1	3	0	1	0	0	0	0	0	0	0	0	124	9.75732	82	200	7	1.55625	1.01531	7
1335	1367	6571	MV Bon Pigall	7	3.25203	41.9368	14:07:02	2010-05-29	-102.1	-102.965	1	1	1	0002.mpg	Video 3.m2v	1	3	0	1	0	0	0	0	0	0	0	0	124	10.4029	82	200	7	0.262594	1.01779	7
1336	1368	6574	MV Bon Pigall	7	3.25213	41.9368	14:07:03	2010-05-29	-102.1	-102.735	1	1	1	0002.mpg	Video 3.m2v	1	3	0	1	0	0	0	0	0	0	0	0	115	7.20505	82	200	3	2.50626	1.00985	3
1337	1369	6577	MV Bon Pigall	7	3.25203	41.9369	14:07:05	2010-05-29	-101.7	-102.302	1	1	1	0002.mpg	Video 3.m2v	1	3	0	1	0	0	0	0	0	0	0	0	124	10.4076	82	193	7	4.73118	1.0184	7
1338	1370	6580	MV Bon Pigall	7	3.25211	41.9368	14:07:06	2010-05-29	-101.9	-102.735	1	1	1	0002.mpg	Video 3.m2v	1	3	0	1	0	0	0	0	0	0	0	0	115	7.20505	82	200	3	2.50626	1.00985	3
1339	1371	6583	MV Bon Pigall	7	3.2521	41.9369	14:07:08	2010-05-29	-102	-101.931	1	1	1	0002.mpg	Video 3.m2v	1	3	0	1	0	0	0	0	0	0	0	0	124	8.63429	82	193	7	2.25625	1.01219	7
1340	1372	6586	MV Bon Pigall	7	3.25206	41.9368	14:07:09	2010-05-29	-101.6	-102.557	1	1	1	0002.mpg	Video 3.m2v	1	3	0	1	0	0	0	0	0	0	0	0	124	9.75732	82	200	7	1.55625	1.01531	7
1341	1373	6597	MV Bon Pigall	7	3.25217	41.9368	14:07:15	2010-05-29	-101.5	-102.369	1	1	1	0002.mpg	Video 3.m2v	1	3	0	1	0	0	0	0	0	0	0	0	115	6.96573	60	186	3	-5.18136	1.0094	3
1342	1374	6599	MV Bon Pigall	7	3.25205	41.9369	14:07:16	2010-05-29	-101.2	-101.931	1	1	1	0002.mpg	Video 3.m2v	1	3	0	1	0	0	0	0	0	0	0	0	124	8.63429	82	193	7	2.25625	1.01219	7
1343	1375	6602	MV Bon Pigall	7	3.25213	41.9368	14:07:17	2010-05-29	-101.4	-102.735	1	1	1	0002.mpg	Video 3.m2v	1	3	0	1	0	0	0	0	0	0	0	0	115	7.20505	82	200	3	2.50626	1.00985	3
1344	1376	6605	MV Bon Pigall	7	3.25211	41.9369	14:07:19	2010-05-29	-101.6	-101.713	1	1	1	0002.mpg	Video 3.m2v	1	3	0	1	0	0	0	0	0	0	0	0	115	7.78512	82	193	3	3.03755	1.01009	3
1345	1377	6610	MV Bon Pigall	7	3.25207	41.9368	14:07:21	2010-05-29	-101.3	-102.557	1	1	1	0002.mpg	Video 3.m2v	1	3	0	1	0	0	0	0	0	0	0	0	124	9.75732	82	200	7	1.55625	1.01531	7
1346	1378	6611	MV Bon Pigall	7	3.25218	41.9368	14:07:22	2010-05-29	-101.6	-102.369	1	1	1	0002.mpg	Video 3.m2v	1	3	0	1	0	0	0	0	0	0	0	0	115	6.96573	60	186	3	-5.18136	1.0094	3
1347	1379	6614	MV Bon Pigall	7	3.2521	41.9369	14:07:23	2010-05-29	-101.7	-101.278	1	1	1	0002.mpg	Video 3.m2v	1	3	0	1	0	0	0	0	0	0	0	0	139	5.10046	60	186	3	2.98123	1.00475	3
1348	1380	6617	MV Bon Pigall	7	3.25216	41.9368	14:07:25	2010-05-29	-101.5	-102.61	1	1	1	0002.mpg	Video 3.m2v	1	3	0	1	0	0	0	0	0	0	0	0	115	5.73872	82	193	3	-1.06249	1.00575	3
1349	1381	6621	MV Bon Pigall	7	3.25213	41.9369	14:07:27	2010-05-29	-101.6	-101.278	1	1	1	0002.mpg	Video 3.m2v	1	3	0	1	0	0	0	0	0	0	0	0	139	5.10046	60	186	3	2.98123	1.00475	3
1350	1382	6624	MV Bon Pigall	7	3.25174	41.9369	14:07:28	2010-05-29	-93.2	-105.608	1	1	1	0002.mpg	Video 3.m2v	1	3	0	1	0	0	0	0	0	0	0	0	175	9.63131	60	207	7	-1.68128	1.01732	7
1351	1383	6630	MV Bon Pigall	7	3.2522	41.9368	14:07:31	2010-05-29	-101.3	-101.908	1	1	1	0002.mpg	Video 3.m2v	1	3	0	1	0	0	0	0	0	0	0	0	115	7.28354	60	186	3	-0.0686646	1.00896	3
1352	1384	6638	MV Bon Pigall	7	3.25217	41.9369	14:07:35	2010-05-29	-101.2	-101.751	1	1	1	0002.mpg	Video 3.m2v	1	3	0	1	0	0	0	0	0	0	0	0	115	7.12491	60	186	3	-0.974989	1.00939	3
1353	1385	6641	MV Bon Pigall	7	3.25215	41.9369	14:07:37	2010-05-29	-100.9	-101.751	1	1	1	0002.mpg	Video 3.m2v	1	3	0	1	0	0	0	0	0	0	0	0	115	7.12491	60	186	3	-0.974989	1.00939	3
1354	1386	6646	MV Bon Pigall	7	3.25213	41.9369	14:07:39	2010-05-29	-100.9	-101.278	1	1	1	0002.mpg	Video 3.m2v	1	3	0	1	0	0	0	0	0	0	0	0	139	5.10046	60	186	3	2.98123	1.00475	3
1355	1387	6647	MV Bon Pigall	7	3.25221	41.9369	14:07:40	2010-05-29	-100.7	-101.462	1	1	1	0002.mpg	Video 3.m2v	1	3	0	1	0	0	0	0	0	0	0	0	115	5.75445	60	179	3	2.66252	1.0065	3
1356	1388	6653	MV Bon Pigall	7	3.25222	41.9368	14:07:43	2010-05-29	-100.4	-101.908	1	1	1	0002.mpg	Video 3.m2v	1	3	0	1	0	0	0	0	0	0	0	0	115	7.28354	60	186	3	-0.0686646	1.00896	3
1357	1389	6656	MV Bon Pigall	7	3.25214	41.9369	14:07:44	2010-05-29	-100.3	-101.059	1	1	1	0002.mpg	Video 3.m2v	1	3	0	1	0	0	0	0	0	0	0	0	139	4.29147	60	179	3	0.812531	1.00327	3
1358	1390	6659	MV Bon Pigall	7	3.25216	41.9369	14:07:46	2010-05-29	-100.7	-101.751	1	1	1	0002.mpg	Video 3.m2v	1	3	0	1	0	0	0	0	0	0	0	0	115	7.12491	60	186	3	-0.974989	1.00939	3
1359	1391	6662	MV Bon Pigall	7	3.25224	41.9369	14:07:47	2010-05-29	-100.3	-101.462	1	1	1	0002.mpg	Video 3.m2v	1	3	0	1	0	0	0	0	0	0	0	0	115	5.75445	60	179	3	2.66252	1.0065	3
1360	1392	6667	MV Bon Pigall	7	3.25208	41.9369	14:07:50	2010-05-29	-100.5	-101.513	1	1	1	0002.mpg	Video 3.m2v	1	3	0	1	0	0	0	0	0	0	0	0	126	6.42022	60	186	3	2.5187	1.0068	3
1361	1393	6669	MV Bon Pigall	7	3.25227	41.9369	14:07:51	2010-05-29	-99.9	-101.353	1	1	1	0002.mpg	Video 3.m2v	1	3	0	1	0	0	0	0	0	0	0	0	115	4.98463	60	179	3	-1.62497	1.0046	3
1362	1394	6679	MV Bon Pigall	7	3.25213	41.9369	14:07:56	2010-05-29	-100.7	-101.278	1	1	1	0002.mpg	Video 3.m2v	1	3	0	1	0	0	0	0	0	0	0	0	139	5.10046	60	186	3	2.98123	1.00475	3
1363	1395	6681	MV Bon Pigall	7	3.25228	41.9369	14:07:57	2010-05-29	-99.8	-101.183	1	1	1	0002.mpg	Video 3.m2v	1	3	0	1	0	0	0	0	0	0	0	0	139	5.43439	60	172	3	-4.16875	1.00565	3
1364	1396	6684	MV Bon Pigall	7	3.25214	41.9369	14:07:58	2010-05-29	-100.3	-101.059	1	1	1	0002.mpg	Video 3.m2v	1	3	0	1	0	0	0	0	0	0	0	0	139	4.29147	60	179	3	0.812531	1.00327	3
1365	1397	6693	MV Bon Pigall	7	3.25223	41.9368	14:08:03	2010-05-29	-99.7	-102.258	1	1	1	0002.mpg	Video 3.m2v	1	3	0	1	0	0	0	0	0	0	0	0	115	7.01202	82	193	3	-0.181341	1.00778	3
1366	1398	6697	MV Bon Pigall	7	3.25222	41.9369	14:08:05	2010-05-29	-100.6	-101.262	1	1	1	0002.mpg	Video 3.m2v	1	3	0	1	0	0	0	0	0	0	0	0	139	4.8633	60	179	3	-1.16253	1.00427	3
1367	1399	6699	MV Bon Pigall	7	3.25201	41.9368	14:08:06	2010-05-29	-97.8	-103.581	1	1	1	0002.mpg	Video 3.m2v	1	3	0	1	0	0	0	0	0	0	0	0	124	9.24096	82	200	7	-1.15004	1.01352	7
1368	1400	6702	MV Bon Pigall	7	3.25227	41.9369	14:08:07	2010-05-29	-100.4	-101.353	1	1	1	0002.mpg	Video 3.m2v	1	3	0	1	0	0	0	0	0	0	0	0	115	4.98463	60	179	3	-1.62497	1.0046	3
1369	1401	6705	MV Bon Pigall	7	3.25216	41.9369	14:08:09	2010-05-29	-100.8	-101.304	1	1	1	0002.mpg	Video 3.m2v	1	3	0	1	0	0	0	0	0	0	0	0	139	4.94455	60	179	3	0.374985	1.0043	3
1370	1402	6715	MV Bon Pigall	7	3.25225	41.9369	14:08:14	2010-05-29	-100.3	-101.353	1	1	1	0002.mpg	Video 3.m2v	1	3	0	1	0	0	0	0	0	0	0	0	115	4.98463	60	179	3	-1.62497	1.0046	3
1371	1403	6724	MV Bon Pigall	7	3.25229	41.9369	14:08:18	2010-05-29	-99.7	-101.183	1	1	1	0002.mpg	Video 3.m2v	1	3	0	1	0	0	0	0	0	0	0	0	139	5.43439	60	172	3	-4.16875	1.00565	3
1372	1404	6734	MV Bon Pigall	7	3.25224	41.9369	14:08:23	2010-05-29	-100.1	-100.668	1	1	1	0002.mpg	Video 3.m2v	1	3	0	1	0	0	0	0	0	0	0	0	139	5.66522	60	165	3	2.28124	1.00568	3
1373	1405	6737	MV Bon Pigall	7	3.25227	41.9369	14:08:25	2010-05-29	-100.3	-101.183	1	1	1	0002.mpg	Video 3.m2v	1	3	0	1	0	0	0	0	1	1	0	0	139	5.43439	60	172	3	-4.16875	1.00565	3
1374	1406	6740	MV Bon Pigall	7	3.25227	41.9369	14:08:26	2010-05-29	-100	-100.668	1	1	1	0002.mpg	Video 3.m2v	1	3	0	1	0	0	0	0	1	1	0	0	139	5.66522	60	165	3	2.28124	1.00568	3
1375	1407	6743	MV Bon Pigall	7	3.25226	41.9369	14:08:28	2010-05-29	-100.3	-100.668	1	1	1	0002.mpg	Video 3.m2v	1	3	0	1	0	0	0	0	0	0	0	0	139	5.66522	60	165	3	2.28124	1.00568	3
1376	1408	6746	MV Bon Pigall	7	3.2523	41.9369	14:08:29	2010-05-29	-100.1	-100.782	1	1	1	0002.mpg	Video 3.m2v	1	3	0	1	0	0	0	0	0	0	0	0	139	5.75411	60	172	3	-0.0937462	1.00564	3
1377	1409	6749	MV Bon Pigall	7	3.25224	41.937	14:08:31	2010-05-29	-100	-100.45	1	1	1	0002.mpg	Video 3.m2v	1	3	0	1	0	0	0	0	0	0	0	0	139	4.57238	38	165	3	1.23758	1.00341	3
1378	1410	6752	MV Bon Pigall	7	3.25234	41.937	14:08:32	2010-05-29	-99.6	-100.195	1	1	1	0002.mpg	Video 3.m2v	1	3	0	1	0	0	0	0	0	0	0	0	139	4.4206	60	158	3	1.33748	1.00321	3
1379	1411	6755	MV Bon Pigall	7	3.25226	41.9369	14:08:34	2010-05-29	-100.1	-100.668	1	1	1	0002.mpg	Video 3.m2v	1	3	0	1	0	0	0	0	0	0	0	0	139	5.66522	60	165	3	2.28124	1.00568	3
1380	1412	6759	MV Bon Pigall	7	3.25226	41.937	14:08:36	2010-05-29	-99.9	-100.668	1	1	1	0002.mpg	Video 3.m2v	1	3	0	1	0	0	0	0	0	0	0	0	139	5.66522	60	165	3	2.28124	1.00568	3
1381	1413	6761	MV Bon Pigall	7	3.2522	41.9368	14:08:37	2010-05-29	-98.2	-102.258	1	1	1	0002.mpg	Video 3.m2v	1	3	0	1	0	0	0	0	0	0	0	0	115	7.01202	82	193	3	-0.181341	1.00778	3
1382	1414	6764	MV Bon Pigall	7	3.25224	41.937	14:08:38	2010-05-29	-99.8	-100.45	1	1	1	0002.mpg	Video 3.m2v	1	3	0	1	0	0	0	0	0	0	0	0	139	4.57238	38	165	3	1.23758	1.00341	3
1383	1415	6768	MV Bon Pigall	7	3.25215	41.937	14:08:40	2010-05-29	-99.6	-100.985	1	1	1	0002.mpg	Video 3.m2v	1	3	0	1	0	0	0	0	0	0	0	0	139	4.15153	60	172	3	-0.181246	1.00302	3
1384	1416	6770	MV Bon Pigall	7	3.25232	41.937	14:08:41	2010-05-29	-99.3	-100.195	1	1	1	0002.mpg	Video 3.m2v	1	3	0	1	0	0	0	0	0	0	0	0	139	4.4206	60	158	3	1.33748	1.00321	3
1385	1417	6774	MV Bon Pigall	7	3.25229	41.937	14:08:43	2010-05-29	-99.4	-100.45	1	1	1	0002.mpg	Video 3.m2v	1	3	0	1	0	0	0	0	0	0	0	0	139	4.57238	38	165	3	1.23758	1.00341	3
1386	1418	6777	MV Bon Pigall	7	3.25235	41.9369	14:08:45	2010-05-29	-99	-100.291	1	1	1	0002.mpg	Video 3.m2v	1	3	0	1	0	0	0	0	0	0	0	0	101	4.21185	60	165	3	-0.468779	1.00296	3
1387	1419	6794	MV Bon Pigall	7	3.25228	41.937	14:08:53	2010-05-29	-99.8	-100.45	1	1	1	0002.mpg	Video 3.m2v	1	3	0	1	0	0	0	0	0	0	0	0	139	4.57238	38	165	3	1.23758	1.00341	3
1388	1420	6795	MV Bon Pigall	7	3.2524	41.9369	14:08:54	2010-05-29	-98.9	-100.109	1	1	1	0002.mpg	Video 3.m2v	1	3	0	1	0	0	0	0	0	0	0	0	101	3.41914	60	158	3	1.28121	1.00228	3
1389	1421	6799	MV Bon Pigall	7	3.25233	41.937	14:08:56	2010-05-29	-99.1	-100.028	1	1	1	0002.mpg	Video 3.m2v	1	3	0	1	0	0	0	0	0	0	0	0	139	4.59308	38	151	3	0.543737	1.00354	3
1390	1422	6804	MV Bon Pigall	7	3.2524	41.937	14:08:58	2010-05-29	-98.7	-99.954	1	1	1	0002.mpg	Video 3.m2v	1	3	0	1	0	0	0	0	0	0	0	0	101	2.35071	38	151	3	0.424957	1.00107	3
1391	1423	6807	MV Bon Pigall	7	3.2523	41.937	14:09:00	2010-05-29	-99.5	-100.028	1	1	1	0002.mpg	Video 3.m2v	1	3	0	1	0	0	0	0	0	0	0	0	139	4.59308	38	151	3	0.543737	1.00354	3
1392	1424	6816	MV Bon Pigall	7	3.25239	41.9369	14:09:04	2010-05-29	-98.7	-100.378	1	1	1	0002.mpg	Video 3.m2v	1	3	0	1	0	0	0	0	0	0	0	0	101	4.08611	60	165	3	1.11876	1.00311	3
1393	1425	6820	MV Bon Pigall	7	3.25238	41.937	14:09:06	2010-05-29	-98.3	-99.807	1	1	1	0002.mpg	Video 3.m2v	1	3	0	1	0	0	0	0	0	0	0	0	101	3.33587	38	151	3	1.51882	1.00202	3
1394	1426	6823	MV Bon Pigall	7	3.25235	41.937	14:09:08	2010-05-29	-98.9	-100.025	1	1	1	0002.mpg	Video 3.m2v	1	3	0	1	0	0	0	0	0	0	0	0	101	3.64117	60	158	3	0.918722	1.00229	3
1395	1427	6828	MV Bon Pigall	7	3.25243	41.937	14:09:10	2010-05-29	-97.8	-99.954	1	1	1	0002.mpg	Video 3.m2v	1	3	0	1	0	0	0	0	0	0	0	0	101	2.35071	38	151	3	0.424957	1.00107	3
1396	1428	6829	MV Bon Pigall	7	3.25231	41.937	14:09:11	2010-05-29	-98.9	-100.028	1	1	1	0002.mpg	Video 3.m2v	1	3	0	1	0	0	0	0	0	0	0	0	139	4.59308	38	151	3	0.543737	1.00354	3
1397	1429	6832	MV Bon Pigall	7	3.25248	41.9369	14:09:12	2010-05-29	-97.3	-100.448	1	1	1	0002.mpg	Video 3.m2v	1	3	0	1	0	0	0	0	0	0	0	0	101	5.24212	60	158	3	4.76837e-05	1.00453	3
1398	1430	6835	MV Bon Pigall	7	3.25229	41.937	14:09:14	2010-05-29	-99.4	-100.3	1	1	1	0002.mpg	Video 3.m2v	1	3	0	1	0	0	0	0	0	0	0	0	139	4.45893	38	151	3	-2.12512	1.00353	3
1399	1431	6838	MV Bon Pigall	7	3.25244	41.9369	14:09:15	2010-05-29	-98.2	-100.018	1	1	1	0002.mpg	Video 3.m2v	1	3	0	1	0	0	0	0	0	0	0	0	101	3.81501	60	158	3	3.43752	1.00309	3
1400	1432	6841	MV Bon Pigall	7	3.25236	41.937	14:09:17	2010-05-29	-99.1	-99.807	1	1	1	0002.mpg	Video 3.m2v	1	3	0	1	0	0	0	0	0	0	0	0	101	3.33587	38	151	3	1.51882	1.00202	3
1401	1433	6844	MV Bon Pigall	7	3.25242	41.937	14:09:18	2010-05-29	-98.2	-99.954	1	1	1	0002.mpg	Video 3.m2v	1	3	0	1	0	0	0	0	0	0	0	0	101	2.35071	38	151	3	0.424957	1.00107	3
1402	1434	6855	MV Bon Pigall	7	3.25242	41.937	14:09:24	2010-05-29	-98.2	-99.813	1	1	1	0002.mpg	Video 3.m2v	1	3	0	1	0	0	0	0	0	0	0	0	101	2.7713	38	144	3	-0.587559	1.00133	3
1403	1435	6856	MV Bon Pigall	7	3.25237	41.937	14:09:24	2010-05-29	-99.1	-100.025	1	1	1	0002.mpg	Video 3.m2v	1	3	0	1	0	0	0	0	0	0	0	0	101	3.64117	60	158	3	0.918722	1.00229	3
1404	1436	6860	MV Bon Pigall	7	3.25248	41.937	14:09:26	2010-05-29	-98.3	-99.937	1	1	1	0002.mpg	Video 3.m2v	1	3	0	1	0	0	0	0	0	0	0	0	101	1.84267	38	151	3	-0.281143	1.00073	3
1405	1437	6870	MV Bon Pigall	7	3.25237	41.937	14:09:31	2010-05-29	-98.7	-99.807	1	1	1	0002.mpg	Video 3.m2v	1	3	0	1	0	0	0	0	0	0	0	0	101	3.33587	38	151	3	1.51882	1.00202	3
1406	1438	6872	MV Bon Pigall	7	3.2525	41.9369	14:09:32	2010-05-29	-97.8	-100.128	1	1	1	0002.mpg	Video 3.m2v	1	3	0	1	0	0	0	0	0	0	0	0	101	5.28476	38	151	3	2.10004	1.00518	3
1407	1439	6875	MV Bon Pigall	7	3.25239	41.937	14:09:34	2010-05-29	-98.5	-99.813	1	1	1	0002.mpg	Video 3.m2v	1	3	0	1	0	0	0	0	0	0	0	0	101	2.7713	38	144	3	-0.587559	1.00133	3
1408	1440	6878	MV Bon Pigall	7	3.25245	41.9369	14:09:35	2010-05-29	-98.4	-100.018	1	1	1	0002.mpg	Video 3.m2v	1	3	0	1	0	0	0	0	0	0	0	0	101	3.81501	60	158	3	3.43752	1.00309	3
1409	1441	6881	MV Bon Pigall	7	3.25245	41.937	14:09:37	2010-05-29	-99	-99.937	1	1	1	0002.mpg	Video 3.m2v	1	3	0	1	0	0	0	0	0	0	0	0	101	1.84267	38	151	3	-0.281143	1.00073	3
1410	1442	6884	MV Bon Pigall	7	3.25243	41.937	14:09:38	2010-05-29	-99.3	-99.954	1	1	1	0002.mpg	Video 3.m2v	1	3	0	1	0	0	0	0	0	0	0	0	101	2.35071	38	151	3	0.424957	1.00107	3
1411	1443	6886	MV Bon Pigall	7	3.25246	41.937	14:09:39	2010-05-29	-99.6	-99.937	1	1	1	0002.mpg	Video 3.m2v	1	3	0	1	0	0	0	0	0	0	0	0	101	1.84267	38	151	3	-0.281143	1.00073	3
1412	1444	6889	MV Bon Pigall	7	3.25244	41.937	14:09:41	2010-05-29	-99.6	-99.937	1	1	1	0002.mpg	Video 3.m2v	1	3	0	1	0	0	0	0	0	0	0	0	101	1.84267	38	151	3	-0.281143	1.00073	3
1413	1445	6892	MV Bon Pigall	7	3.25245	41.937	14:09:42	2010-05-29	-99.6	-99.937	1	1	1	0002.mpg	Video 3.m2v	1	3	0	1	0	0	0	0	0	0	0	0	101	1.84267	38	151	3	-0.281143	1.00073	3
1414	1446	6895	MV Bon Pigall	7	3.25246	41.937	14:09:44	2010-05-29	-99.7	-99.937	1	1	1	0002.mpg	Video 3.m2v	1	3	0	1	0	0	0	0	0	0	0	0	101	1.84267	38	151	3	-0.281143	1.00073	3
1415	1447	6898	MV Bon Pigall	7	3.25244	41.937	14:09:45	2010-05-29	-99.3	-100.018	1	1	1	0002.mpg	Video 3.m2v	1	3	0	1	0	0	0	0	0	0	0	0	101	3.81501	60	158	3	3.43752	1.00309	3
1416	1448	6901	MV Bon Pigall	7	3.25248	41.937	14:09:47	2010-05-29	-99.5	-99.937	1	1	1	0002.mpg	Video 3.m2v	1	3	0	1	0	0	0	0	0	0	0	0	101	1.84267	38	151	3	-0.281143	1.00073	3
1417	1449	6904	MV Bon Pigall	7	3.25245	41.937	14:09:48	2010-05-29	-99.3	-99.937	1	1	1	0002.mpg	Video 3.m2v	1	3	0	1	0	0	0	0	0	0	0	0	101	1.84267	38	151	3	-0.281143	1.00073	3
1418	1450	6907	MV Bon Pigall	7	3.25246	41.937	14:09:50	2010-05-29	-99.3	-99.937	1	1	1	0002.mpg	Video 3.m2v	1	3	0	1	0	0	0	0	0	0	0	0	101	1.84267	38	151	3	-0.281143	1.00073	3
1419	1451	6910	MV Bon Pigall	7	3.25248	41.937	14:09:51	2010-05-29	-99.5	-99.937	1	1	1	0002.mpg	Video 3.m2v	1	3	0	1	0	0	0	0	0	0	0	0	101	1.84267	38	151	3	-0.281143	1.00073	3
1420	1452	6913	MV Bon Pigall	7	3.25245	41.937	14:09:53	2010-05-29	-99.5	-99.937	1	1	1	0002.mpg	Video 3.m2v	1	3	0	1	0	0	0	0	0	0	0	0	101	1.84267	38	151	3	-0.281143	1.00073	3
1421	1453	6917	MV Bon Pigall	7	3.25251	41.937	14:09:55	2010-05-29	-99	-99.885	1	1	1	0002.mpg	Video 3.m2v	1	3	1	1	0	0	0	0	0	0	0	0	101	3.03925	38	144	3	0.9624	1.00237	3
1422	1454	6921	MV Bon Pigall	7	3.25246	41.937	14:09:57	2010-05-29	-99.8	-99.846	1	1	1	0002.mpg	Video 3.m2v	1	3	1	1	0	0	0	0	0	0	0	0	101	2.35115	38	144	3	-1.66254	1.00106	3
1423	1455	6922	MV Bon Pigall	7	3.2525	41.937	14:09:57	2010-05-29	-99.6	-99.885	1	1	1	0002.mpg	Video 3.m2v	1	3	1	1	0	0	0	0	0	0	0	0	101	3.03925	38	144	3	0.9624	1.00237	3
1424	1456	6925	MV Bon Pigall	7	3.25248	41.9369	14:09:59	2010-05-29	-98.9	-100.018	1	1	1	0002.mpg	Video 3.m2v	1	3	1	1	0	0	0	0	0	0	0	0	101	3.81501	60	158	3	3.43752	1.00309	3
1425	1457	6928	MV Bon Pigall	7	3.25248	41.937	14:10:00	2010-05-29	-99.9	-99.614	1	1	1	0002.mpg	Video 3.m2v	1	3	1	1	0	0	0	0	0	0	0	0	101	2.77306	38	137	3	-0.143671	1.00134	3
1426	1458	6931	MV Bon Pigall	7	3.25252	41.937	14:10:02	2010-05-29	-99	-99.885	1	1	1	0002.mpg	Video 3.m2v	1	3	1	1	0	0	0	0	0	0	0	0	101	3.03925	38	144	3	0.9624	1.00237	3
1427	1459	6935	MV Bon Pigall	7	3.25247	41.937	14:10:04	2010-05-29	-99.7	-99.846	1	1	1	0002.mpg	Video 3.m2v	1	3	0	1	0	0	0	0	0	0	0	0	101	2.35115	38	144	3	-1.66254	1.00106	3
1428	1460	6937	MV Bon Pigall	7	3.2525	41.937	14:10:05	2010-05-29	-99.2	-99.885	1	1	1	0002.mpg	Video 3.m2v	1	3	0	1	0	0	0	0	0	0	0	0	101	3.03925	38	144	3	0.9624	1.00237	3
1429	1461	6942	MV Bon Pigall	7	3.25251	41.937	14:10:07	2010-05-29	-99.1	-99.885	1	1	1	0002.mpg	Video 3.m2v	1	3	0	1	0	0	0	0	0	0	0	0	101	3.03925	38	144	3	0.9624	1.00237	3
1430	1462	6943	MV Bon Pigall	7	3.25251	41.937	14:10:08	2010-05-29	-99.3	-99.754	1	1	1	0002.mpg	Video 3.m2v	1	3	0	1	0	0	0	0	0	0	0	0	101	2.46801	38	137	3	-0.381184	1.00115	3
1431	1463	6948	MV Bon Pigall	7	3.25253	41.937	14:10:10	2010-05-29	-99	-99.875	1	1	1	0002.mpg	Video 3.m2v	1	3	0	1	0	0	0	0	0	0	0	0	101	4.46073	38	144	3	1.76249	1.00418	3
1432	1464	6949	MV Bon Pigall	7	3.2525	41.937	14:10:11	2010-05-29	-99.4	-99.754	1	1	1	0002.mpg	Video 3.m2v	1	3	0	1	0	0	0	0	0	0	0	0	101	2.46801	38	137	3	-0.381184	1.00115	3
1433	1465	6956	MV Bon Pigall	7	3.25255	41.937	14:10:14	2010-05-29	-99.2	-99.599	1	1	1	0002.mpg	Video 3.m2v	1	3	0	1	0	0	0	0	0	0	0	0	101	2.48117	38	137	3	3.49379	1.00178	3
1434	1466	6959	MV Bon Pigall	7	3.25251	41.937	14:10:16	2010-05-29	-99.5	-99.754	1	1	1	0002.mpg	Video 3.m2v	1	3	0	1	0	0	0	0	0	0	0	0	101	2.46801	38	137	3	-0.381184	1.00115	3
1435	1467	6962	MV Bon Pigall	7	3.25255	41.937	14:10:17	2010-05-29	-99.3	-99.599	1	1	1	0002.mpg	Video 3.m2v	1	3	0	1	0	0	0	0	0	0	0	0	101	2.48117	38	137	3	3.49379	1.00178	3
1436	1468	6969	MV Bon Pigall	7	3.25255	41.937	14:10:21	2010-05-29	-99.3	-99.599	1	1	1	0002.mpg	Video 3.m2v	1	3	0	1	0	0	0	0	0	0	0	0	101	2.48117	38	137	3	3.49379	1.00178	3
1437	1469	6972	MV Bon Pigall	7	3.25275	41.9369	14:10:22	2010-05-29	-95.3	-100.191	1	1	1	0002.mpg	Video 3.m2v	1	3	0	1	0	0	0	0	0	0	0	0	127	4.832	38	130	3	0.668716	1.0037	3
1438	1470	6974	MV Bon Pigall	7	3.25252	41.937	14:10:23	2010-05-29	-99.5	-99.754	1	1	1	0002.mpg	Video 3.m2v	1	3	0	1	0	0	0	0	0	0	0	0	101	2.46801	38	137	3	-0.381184	1.00115	3
1439	1471	6979	MV Bon Pigall	7	3.25259	41.937	14:10:26	2010-05-29	-99	-99.529	1	1	1	0002.mpg	Video 3.m2v	1	3	0	1	0	0	0	0	0	0	0	0	127	2.73786	38	130	3	-0.124931	1.00191	3
1440	1472	6993	MV Bon Pigall	7	3.2526	41.937	14:10:33	2010-05-29	-99.2	-99.529	1	1	1	0002.mpg	Video 3.m2v	1	3	0	1	0	0	0	0	0	0	0	0	127	2.73786	38	130	3	-0.124931	1.00191	3
1441	1473	6996	MV Bon Pigall	7	3.25258	41.9371	14:10:34	2010-05-29	-99.3	-99.508	1	1	1	0002.mpg	Video 3.m2v	1	3	0	1	0	0	0	0	0	0	0	0	101	1.70833	38	130	3	1.27492	1.00104	3
1442	1474	6999	MV Bon Pigall	7	3.2526	41.937	14:10:36	2010-05-29	-99.1	-99.529	1	1	1	0002.mpg	Video 3.m2v	1	3	0	1	0	0	0	0	0	0	0	0	127	2.73786	38	130	3	-0.124931	1.00191	3
1443	1475	7002	MV Bon Pigall	7	3.25261	41.9371	14:10:37	2010-05-29	-99	-99.374	1	1	1	0002.mpg	Video 3.m2v	1	3	0	1	0	0	0	0	0	0	0	0	114	2.42261	38	123	3	-0.162506	1.00104	3
1444	1476	7005	MV Bon Pigall	7	3.25259	41.937	14:10:39	2010-05-29	-99.2	-99.529	1	1	1	0002.mpg	Video 3.m2v	1	3	0	1	0	0	0	0	0	0	0	0	127	2.73786	38	130	3	-0.124931	1.00191	3
1445	1477	7010	MV Bon Pigall	7	3.2526	41.9371	14:10:41	2010-05-29	-99	-99.529	1	1	1	0002.mpg	Video 3.m2v	1	3	0	1	0	0	0	0	0	0	0	0	127	2.73786	38	130	3	-0.124931	1.00191	3
1446	1478	7011	MV Bon Pigall	7	3.25262	41.9371	14:10:42	2010-05-29	-98.8	-99.374	1	1	1	0002.mpg	Video 3.m2v	1	3	0	1	0	0	0	0	0	0	0	0	114	2.42261	38	123	3	-0.162506	1.00104	3
1447	1479	7015	MV Bon Pigall	7	3.25262	41.9371	14:10:44	2010-05-29	-99	-99.529	1	1	1	0002.mpg	Video 3.m2v	1	3	0	1	0	0	0	0	0	0	0	0	127	2.73786	38	130	3	-0.124931	1.00191	3
1448	1480	7018	MV Bon Pigall	7	3.25262	41.9371	14:10:45	2010-05-29	-98.9	-99.374	1	1	1	0002.mpg	Video 3.m2v	1	3	0	1	0	0	0	0	0	0	0	0	114	2.42261	38	123	3	-0.162506	1.00104	3
1449	1481	7022	MV Bon Pigall	7	3.25262	41.9371	14:10:47	2010-05-29	-98.9	-99.529	1	1	1	0002.mpg	Video 3.m2v	1	3	0	1	0	0	0	0	0	0	0	0	127	2.73786	38	130	3	-0.124931	1.00191	3
1450	1482	7025	MV Bon Pigall	7	3.25264	41.9371	14:10:49	2010-05-29	-98.7	-99.264	1	1	1	0002.mpg	Video 3.m2v	1	3	0	1	0	0	0	0	0	0	0	0	114	2.62114	38	116	3	-0.856209	1.00148	3
1451	1483	7026	MV Bon Pigall	7	3.25253	41.9369	14:10:49	2010-05-29	-97.1	-100.787	1	1	1	0002.mpg	Video 3.m2v	1	3	0	1	0	0	0	0	0	0	0	0	101	4.43764	38	151	3	-4.31256	1.00433	3
1452	1484	7029	MV Bon Pigall	7	3.25265	41.9371	14:10:51	2010-05-29	-98.7	-99.135	1	1	1	0002.mpg	Video 3.m2v	1	3	0	1	0	0	0	0	0	0	0	0	114	2.38967	38	116	3	-0.200081	1.00135	3
1453	1485	7033	MV Bon Pigall	7	3.25266	41.9371	14:10:53	2010-05-29	-98.5	-99.396	1	1	1	0002.mpg	Video 3.m2v	1	3	0	1	0	0	0	0	0	0	0	0	127	4.1919	38	123	3	1.18742	1.00308	3
1454	1486	7035	MV Bon Pigall	7	3.25261	41.9371	14:10:54	2010-05-29	-99.1	-99.194	1	1	1	0002.mpg	Video 3.m2v	1	3	0	1	0	0	0	0	0	0	0	0	114	2.99267	17	116	3	-0.112486	1.00141	3
1455	1487	7038	MV Bon Pigall	7	3.25271	41.9371	14:10:55	2010-05-29	-97.6	-99.014	1	1	1	0002.mpg	Video 3.m2v	1	3	0	1	0	0	0	0	0	0	0	0	114	3.26488	38	116	3	2.6	1.00258	3
1456	1488	7041	MV Bon Pigall	7	3.25255	41.937	14:10:57	2010-05-29	-97.7	-99.875	1	1	1	0002.mpg	Video 3.m2v	1	3	0	1	0	0	0	0	0	0	0	0	101	4.46073	38	144	3	1.76249	1.00418	3
1457	1489	7045	MV Bon Pigall	7	3.25264	41.9371	14:10:59	2010-05-29	-99	-99.135	1	1	1	0002.mpg	Video 3.m2v	1	3	0	1	0	0	0	0	0	0	0	0	114	2.38967	38	116	3	-0.200081	1.00135	3
1458	1490	7047	MV Bon Pigall	7	3.25271	41.9371	14:11:00	2010-05-29	-97.7	-99.117	1	1	1	0002.mpg	Video 3.m2v	1	3	0	1	0	0	0	0	0	0	0	0	114	3.77703	17	109	3	-4.91862	1.00388	3
1459	1491	7050	MV Bon Pigall	7	3.25263	41.9371	14:11:01	2010-05-29	-98.9	-99.135	1	1	1	0002.mpg	Video 3.m2v	1	3	0	1	0	0	0	0	0	0	0	0	114	2.38967	38	116	3	-0.200081	1.00135	3
1460	1492	7055	MV Bon Pigall	7	3.25273	41.9371	14:11:04	2010-05-29	-97.3	-98.875	1	1	1	0002.mpg	Video 3.m2v	1	3	0	1	0	0	0	0	0	0	0	0	114	3.31599	38	116	3	0.0812531	1.00248	3
1461	1493	7056	MV Bon Pigall	7	3.25289	41.9372	14:11:04	2010-05-29	-93.2	-97.81	1	1	1	0002.mpg	Video 3.m2v	1	3	0	1	0	0	0	0	0	0	0	0	104	1.50563	38	88	3	-1.05615	1.00075	3
1462	1494	7059	MV Bon Pigall	7	3.25275	41.9371	14:11:06	2010-05-29	-97.1	-98.875	1	1	1	0002.mpg	Video 3.m2v	1	3	0	1	0	0	0	0	0	0	0	0	114	3.31599	38	116	3	0.0812531	1.00248	3
1463	1495	7062	MV Bon Pigall	7	3.25267	41.9371	14:11:07	2010-05-29	-98.5	-99.135	1	1	1	0002.mpg	Video 3.m2v	1	3	0	1	0	0	0	0	0	0	0	0	114	2.38967	38	116	3	-0.200081	1.00135	3
1464	1496	7065	MV Bon Pigall	7	3.25271	41.9371	14:11:09	2010-05-29	-97.4	-98.884	1	1	1	0002.mpg	Video 3.m2v	1	3	0	1	0	0	0	0	0	0	0	0	114	4.20868	17	109	3	-3.06883	1.00431	3
1465	1497	7069	MV Bon Pigall	7	3.25299	41.9372	14:11:11	2010-05-29	-90.3	-97.915	1	1	1	0002.mpg	Video 3.m2v	1	3	0	1	0	0	0	0	0	0	0	0	104	3.13617	38	95	3	0.575018	1.00204	3
1466	1498	7076	MV Bon Pigall	7	3.25273	41.9371	14:11:14	2010-05-29	-97.2	-98.648	1	1	1	0002.mpg	Video 3.m2v	1	3	0	1	0	0	0	0	0	0	0	0	114	4.36678	38	109	3	2.32491	1.00415	3
1467	1499	7078	MV Bon Pigall	7	3.25271	41.9371	14:11:15	2010-05-29	-97.9	-99.117	1	1	1	0002.mpg	Video 3.m2v	1	3	0	1	0	0	0	0	0	0	0	0	114	3.77703	17	109	3	-4.91862	1.00388	3
1468	1500	7088	MV Bon Pigall	7	3.25272	41.9371	14:11:20	2010-05-29	-98.5	-99.117	1	1	1	0002.mpg	Video 3.m2v	1	3	0	1	0	0	0	0	0	0	0	0	114	3.77703	17	109	3	-4.91862	1.00388	3
1469	1501	7096	MV Bon Pigall	7	3.25276	41.9371	14:11:24	2010-05-29	-97.9	-98.446	1	1	1	0002.mpg	Video 3.m2v	1	3	0	1	0	0	0	0	0	0	0	0	114	4.34125	38	109	3	3.7313	1.00439	3
1470	1502	7101	MV Bon Pigall	7	3.25276	41.9372	14:11:27	2010-05-29	-97.8	-98.446	1	1	1	0002.mpg	Video 3.m2v	1	3	0	1	0	0	0	0	0	0	0	0	114	4.34125	38	109	3	3.7313	1.00439	3
1471	1503	7102	MV Bon Pigall	7	3.25273	41.9371	14:11:27	2010-05-29	-98.7	-98.648	1	1	1	0002.mpg	Video 3.m2v	1	3	0	1	0	0	0	0	0	0	0	0	114	4.36678	38	109	3	2.32491	1.00415	3
1472	1504	7105	MV Bon Pigall	7	3.25279	41.9372	14:11:29	2010-05-29	-96.9	-98.145	1	1	1	0002.mpg	Video 3.m2v	1	3	0	1	0	0	0	0	0	0	0	0	114	4.08258	38	102	3	0.95005	1.00341	3
1473	1505	7109	MV Bon Pigall	7	3.25272	41.9371	14:11:31	2010-05-29	-98.8	-98.884	1	1	1	0002.mpg	Video 3.m2v	1	3	0	1	0	0	0	0	0	0	0	0	114	4.20868	17	109	3	-3.06883	1.00431	3
1474	1506	7117	MV Bon Pigall	7	3.25278	41.9371	14:11:35	2010-05-29	-97.7	-98.526	1	1	1	0002.mpg	Video 3.m2v	1	3	0	1	0	0	0	0	0	0	0	0	114	3.77396	38	109	3	0.0812054	1.00234	3
1475	1507	7121	MV Bon Pigall	7	3.25268	41.937	14:11:37	2010-05-29	-97.4	-100.015	1	1	1	0002.mpg	Video 3.m2v	1	3	0	1	0	0	0	0	0	0	0	0	127	5.52294	38	130	3	-0.824928	1.005	3
1476	1508	7124	MV Bon Pigall	7	3.25273	41.9372	14:11:38	2010-05-29	-99	-98.446	1	1	1	0002.mpg	Video 3.m2v	1	3	0	1	0	0	0	0	0	0	0	0	114	4.34125	38	109	3	3.7313	1.00439	3
1477	1509	7134	MV Bon Pigall	7	3.25285	41.9372	14:11:43	2010-05-29	-96.3	-98.221	1	1	1	0002.mpg	Video 3.m2v	1	3	0	1	0	0	0	0	0	0	0	0	104	3.64196	38	102	3	-1.93129	1.00254	3
1478	1510	7138	MV Bon Pigall	7	3.25276	41.9372	14:11:45	2010-05-29	-98.4	-98.446	1	1	1	0002.mpg	Video 3.m2v	1	3	0	1	0	0	0	0	0	0	0	0	114	4.34125	38	109	3	3.7313	1.00439	3
1479	1511	7141	MV Bon Pigall	7	3.25281	41.9372	14:11:47	2010-05-29	-97.6	-98.324	1	1	1	0002.mpg	Video 3.m2v	1	3	0	1	0	0	0	0	0	0	0	0	114	3.51067	38	102	3	0.262547	1.00255	3
1480	1512	7142	MV Bon Pigall	7	3.25284	41.9372	14:11:47	2010-05-29	-96.9	-98.221	1	1	1	0002.mpg	Video 3.m2v	1	3	0	1	0	0	0	0	0	0	0	0	104	3.64196	38	102	3	-1.93129	1.00254	3
1481	1513	7145	MV Bon Pigall	7	3.25276	41.9372	14:11:49	2010-05-29	-98.6	-98.446	1	1	1	0002.mpg	Video 3.m2v	1	3	0	1	0	0	0	0	0	0	0	0	114	4.34125	38	109	3	3.7313	1.00439	3
1482	1514	7151	MV Bon Pigall	7	3.25276	41.9372	14:11:52	2010-05-29	-98.5	-98.525	1	1	1	0002.mpg	Video 3.m2v	1	3	0	1	0	0	0	0	0	0	0	0	114	3.88043	38	102	3	-4.78754	1.00383	3
1483	1515	7154	MV Bon Pigall	7	3.2529	41.9371	14:11:53	2010-05-29	-95.3	-98.038	1	1	1	0002.mpg	Video 3.m2v	1	3	0	1	0	0	0	0	0	0	0	0	104	3.55628	38	102	3	1.11246	1.00233	3
1484	1516	7157	MV Bon Pigall	7	3.25279	41.9372	14:11:55	2010-05-29	-98.3	-98.324	1	1	1	0002.mpg	Video 3.m2v	1	3	0	1	0	0	0	0	0	0	0	0	114	3.51067	38	102	3	0.262547	1.00255	3
1485	1517	7163	MV Bon Pigall	7	3.25285	41.9372	14:11:58	2010-05-29	-96.9	-98.221	1	1	1	0002.mpg	Video 3.m2v	1	3	0	1	0	0	0	0	0	0	0	0	104	3.64196	38	102	3	-1.93129	1.00254	3
1486	1518	7166	MV Bon Pigall	7	3.25281	41.9372	14:11:59	2010-05-29	-97.9	-98.145	1	1	1	0002.mpg	Video 3.m2v	1	3	0	1	0	0	0	0	0	0	0	0	114	4.08258	38	102	3	0.95005	1.00341	3
1487	1519	7169	MV Bon Pigall	7	3.25291	41.9372	14:12:01	2010-05-29	-95.8	-98.038	1	1	1	0002.mpg	Video 3.m2v	1	3	0	1	0	0	0	0	0	0	0	0	104	3.55628	38	102	3	1.11246	1.00233	3
1488	1520	7172	MV Bon Pigall	7	3.2528	41.9372	14:12:02	2010-05-29	-98.5	-98.145	1	1	1	0002.mpg	Video 3.m2v	1	3	0	1	0	0	0	0	0	0	0	0	114	4.08258	38	102	3	0.95005	1.00341	3
1489	1521	7176	MV Bon Pigall	7	3.25289	41.9372	14:12:04	2010-05-29	-96.6	-98.038	1	1	1	0002.mpg	Video 3.m2v	1	3	0	1	0	0	0	0	0	0	0	0	104	3.55628	38	102	3	1.11246	1.00233	3
1490	1522	7179	MV Bon Pigall	7	3.25286	41.9372	14:12:06	2010-05-29	-97.1	-97.866	1	1	1	0002.mpg	Video 3.m2v	1	3	0	1	0	0	0	0	0	0	0	0	104	2.94205	38	95	3	3.94382	1.00221	3
1491	1523	7183	MV Bon Pigall	7	3.25288	41.9372	14:12:08	2010-05-29	-97.1	-98.038	1	1	1	0002.mpg	Video 3.m2v	1	3	0	1	0	0	0	0	0	0	0	0	104	3.55628	38	102	3	1.11246	1.00233	3
1492	1524	7184	MV Bon Pigall	7	3.25287	41.9372	14:12:08	2010-05-29	-97.2	-97.866	1	1	1	0002.mpg	Video 3.m2v	1	3	0	1	0	0	0	0	0	0	0	0	104	2.94205	38	95	3	3.94382	1.00221	3
1493	1525	7189	MV Bon Pigall	7	3.25288	41.9372	14:12:11	2010-05-29	-96.7	-97.899	1	1	1	0002.mpg	Video 3.m2v	1	3	0	1	0	0	0	0	0	0	0	0	104	2.43443	38	95	3	-0.825071	1.00139	3
1494	1526	7192	MV Bon Pigall	7	3.25291	41.9372	14:12:12	2010-05-29	-96.6	-98.038	1	1	1	0002.mpg	Video 3.m2v	1	3	0	1	0	0	0	0	0	0	0	0	104	3.55628	38	102	3	1.11246	1.00233	3
1495	1527	7195	MV Bon Pigall	7	3.25287	41.9372	14:12:14	2010-05-29	-97.5	-98.038	1	1	1	0002.mpg	Video 3.m2v	1	3	0	1	0	0	0	0	0	0	0	0	104	3.55628	38	102	3	1.11246	1.00233	3
1496	1528	7196	MV Bon Pigall	7	3.25291	41.9372	14:12:14	2010-05-29	-96.7	-97.899	1	1	1	0002.mpg	Video 3.m2v	1	3	0	1	0	0	0	0	0	0	0	0	104	2.43443	38	95	3	-0.825071	1.00139	3
1497	1529	7199	MV Bon Pigall	7	3.25291	41.9372	14:12:16	2010-05-29	-96.8	-98.038	1	1	1	0002.mpg	Video 3.m2v	1	3	0	1	0	0	0	0	0	0	0	0	104	3.55628	38	102	3	1.11246	1.00233	3
1498	1530	7202	MV Bon Pigall	7	3.25293	41.9372	14:12:17	2010-05-29	-97	-97.898	1	1	1	0002.mpg	Video 3.m2v	1	3	0	1	0	0	0	0	0	0	0	0	104	3.26188	38	95	3	2.0937	1.00201	3
1499	1531	7205	MV Bon Pigall	7	3.25289	41.9372	14:12:19	2010-05-29	-97.9	-97.899	1	1	1	0002.mpg	Video 3.m2v	1	3	0	1	0	0	0	0	0	0	0	0	104	2.43443	38	95	3	-0.825071	1.00139	3
1500	1532	7209	MV Bon Pigall	7	3.25298	41.9372	14:12:21	2010-05-29	-95.8	-97.915	1	1	1	0002.mpg	Video 3.m2v	1	3	0	1	0	0	0	0	0	0	0	0	104	3.13617	38	95	3	0.575018	1.00204	3
1501	1533	7211	MV Bon Pigall	7	3.25287	41.9372	14:12:22	2010-05-29	-98.7	-97.899	1	1	1	0002.mpg	Video 3.m2v	1	3	0	1	0	0	0	0	0	0	0	0	104	2.43443	38	95	3	-0.825071	1.00139	3
1502	1534	7214	MV Bon Pigall	7	3.25297	41.9372	14:12:23	2010-05-29	-96.5	-97.79	1	1	1	0002.mpg	Video 3.m2v	1	3	0	1	0	0	0	0	0	0	0	0	104	1.64923	38	88	3	0.299978	1.00052	3
1503	1535	7218	MV Bon Pigall	7	3.25292	41.9372	14:12:25	2010-05-29	-98	-97.75	1	1	1	0002.mpg	Video 3.m2v	1	3	0	1	0	0	0	0	0	0	0	0	104	1.93814	38	95	3	1.2938	1.00093	3
1504	1536	7222	MV Bon Pigall	7	3.25295	41.9372	14:12:27	2010-05-29	-97.4	-97.75	1	1	1	0002.mpg	Video 3.m2v	1	3	0	1	0	0	0	0	0	0	0	0	104	1.93814	38	95	3	1.2938	1.00093	3
1505	1537	7224	MV Bon Pigall	7	3.25296	41.9372	14:12:28	2010-05-29	-96.8	-97.898	1	1	1	0002.mpg	Video 3.m2v	1	3	0	1	0	0	0	0	0	0	0	0	104	3.26188	38	95	3	2.0937	1.00201	3
1506	1538	7227	MV Bon Pigall	7	3.25291	41.9372	14:12:30	2010-05-29	-98.4	-97.899	1	1	1	0002.mpg	Video 3.m2v	1	3	0	1	0	0	0	0	0	0	0	0	104	2.43443	38	95	3	-0.825071	1.00139	3
1507	1539	7230	MV Bon Pigall	7	3.253	41.9371	14:12:31	2010-05-29	-96.1	-98.189	1	1	1	0002.mpg	Video 3.m2v	1	3	0	1	0	0	0	0	0	0	0	0	104	3.50178	38	95	3	0.143671	1.00251	3
1508	1540	7235	MV Bon Pigall	7	3.25301	41.9371	14:12:34	2010-05-29	-95.6	-98.189	1	1	1	0002.mpg	Video 3.m2v	1	3	0	1	0	0	0	0	0	0	0	0	104	3.50178	38	95	3	0.143671	1.00251	3
1509	1541	7238	MV Bon Pigall	7	3.25295	41.9372	14:12:35	2010-05-29	-98.1	-97.62	1	1	1	0002.mpg	Video 3.m2v	1	3	0	1	0	0	0	0	0	0	0	0	104	1.26344	38	88	3	2.83117	1.00076	3
1510	1542	7243	MV Bon Pigall	7	3.25297	41.9371	14:12:38	2010-05-29	-96.7	-98.189	1	1	1	0002.mpg	Video 3.m2v	1	3	0	1	0	0	0	0	0	0	0	0	104	3.50178	38	95	3	0.143671	1.00251	3
1511	1543	7244	MV Bon Pigall	7	3.253	41.9372	14:12:38	2010-05-29	-96.9	-97.79	1	1	1	0002.mpg	Video 3.m2v	1	3	0	1	0	0	0	0	0	0	0	0	104	1.64923	38	88	3	0.299978	1.00052	3
1512	1544	7248	MV Bon Pigall	7	3.25295	41.9372	14:12:40	2010-05-29	-97.7	-97.898	1	1	1	0002.mpg	Video 3.m2v	1	3	0	1	0	0	0	0	0	0	0	0	104	3.26188	38	95	3	2.0937	1.00201	3
1513	1545	7252	MV Bon Pigall	7	3.25303	41.9372	14:12:42	2010-05-29	-95.9	-97.875	1	1	1	0002.mpg	Video 3.m2v	1	3	0	1	0	0	0	0	0	0	0	0	104	3.25928	38	88	3	3.76873	1.0025	3
1514	1546	7253	MV Bon Pigall	7	3.25295	41.9372	14:12:43	2010-05-29	-98.4	-97.62	1	1	1	0002.mpg	Video 3.m2v	1	3	0	1	0	0	0	0	0	0	0	0	104	1.26344	38	88	3	2.83117	1.00076	3
1515	1547	7256	MV Bon Pigall	7	3.25305	41.9371	14:12:44	2010-05-29	-95.4	-97.875	1	1	1	0002.mpg	Video 3.m2v	1	3	0	1	0	0	0	0	0	0	0	0	104	3.25928	38	88	3	3.76873	1.0025	3
1516	1548	7259	MV Bon Pigall	7	3.25298	41.9372	14:12:46	2010-05-29	-97.5	-97.79	1	1	1	0002.mpg	Video 3.m2v	1	3	0	1	0	0	0	0	0	0	0	0	104	1.64923	38	88	3	0.299978	1.00052	3
1517	1549	7263	MV Bon Pigall	7	3.253	41.9372	14:12:48	2010-05-29	-97.1	-97.79	1	1	1	0002.mpg	Video 3.m2v	1	3	0	1	0	0	0	0	0	0	0	0	104	1.64923	38	88	3	0.299978	1.00052	3
1518	1550	7266	MV Bon Pigall	7	3.25303	41.9371	14:12:49	2010-05-29	-96.3	-97.875	1	1	1	0002.mpg	Video 3.m2v	1	3	0	1	0	0	0	0	0	0	0	0	104	3.25928	38	88	3	3.76873	1.0025	3
1519	1551	7268	MV Bon Pigall	7	3.25299	41.9372	14:12:50	2010-05-29	-98.1	-97.79	1	1	1	0002.mpg	Video 3.m2v	1	3	0	1	0	0	0	0	0	0	0	0	104	1.64923	38	88	3	0.299978	1.00052	3
1520	1552	7273	MV Bon Pigall	7	3.25304	41.9372	14:12:53	2010-05-29	-96.2	-97.875	1	1	1	0002.mpg	Video 3.m2v	1	3	0	1	0	0	0	0	0	0	0	0	104	3.25928	38	88	3	3.76873	1.0025	3
1521	1553	7274	MV Bon Pigall	7	3.25302	41.9372	14:12:53	2010-05-29	-97.4	-97.833	1	1	1	0002.mpg	Video 3.m2v	1	3	0	1	0	0	0	0	0	0	0	0	104	1.74021	38	88	3	-0.918722	1.00069	3
1522	1554	7277	MV Bon Pigall	7	3.25294	41.9372	14:12:55	2010-05-29	-99	-97.75	1	1	1	0002.mpg	Video 3.m2v	1	3	0	1	0	0	0	0	0	0	0	0	104	1.93814	38	95	3	1.2938	1.00093	3
1523	1555	7281	MV Bon Pigall	7	3.25309	41.9372	14:12:57	2010-05-29	-95.5	-98.045	1	1	1	0002.mpg	Video 3.m2v	1	3	0	1	0	0	0	0	0	0	0	0	122	3.60446	38	88	3	0.0563145	1.0025	3
1524	1556	7283	MV Bon Pigall	7	3.25296	41.9372	14:12:58	2010-05-29	-98.9	-97.75	1	1	1	0002.mpg	Video 3.m2v	1	3	0	1	0	0	0	0	0	0	0	0	104	1.93814	38	95	3	1.2938	1.00093	3
1525	1557	7287	MV Bon Pigall	7	3.25306	41.9372	14:13:00	2010-05-29	-96.5	-97.875	1	1	1	0002.mpg	Video 3.m2v	1	3	0	1	0	0	0	0	0	0	0	0	104	3.25928	38	88	3	3.76873	1.0025	3
1526	1558	7289	MV Bon Pigall	7	3.25303	41.9372	14:13:01	2010-05-29	-97.5	-97.833	1	1	1	0002.mpg	Video 3.m2v	1	3	0	1	0	0	0	0	0	0	0	0	104	1.74021	38	88	3	-0.918722	1.00069	3
1527	1559	7293	MV Bon Pigall	7	3.253	41.9372	14:13:03	2010-05-29	-97.8	-97.915	1	1	1	0002.mpg	Video 3.m2v	1	3	0	1	0	0	0	0	0	0	0	0	104	3.13617	38	95	3	0.575018	1.00204	3
1528	1560	7297	MV Bon Pigall	7	3.25309	41.9372	14:13:05	2010-05-29	-95.8	-97.86	1	1	1	0002.mpg	Video 3.m2v	1	3	0	1	0	0	0	0	0	0	0	0	122	2.16209	38	81	3	0.381231	1.00115	3
1529	1561	7298	MV Bon Pigall	7	3.25294	41.9372	14:13:05	2010-05-29	-99.4	-97.75	1	1	1	0002.mpg	Video 3.m2v	1	3	0	1	0	0	0	0	0	0	0	0	104	1.93814	38	95	3	1.2938	1.00093	3
1530	1562	7302	MV Bon Pigall	7	3.25313	41.9371	14:13:07	2010-05-29	-93.7	-98.174	1	1	1	0002.mpg	Video 3.m2v	1	3	0	1	0	0	0	0	0	0	0	0	122	4.42197	38	81	3	-0.237608	1.00326	3
1531	1563	7306	MV Bon Pigall	7	3.25295	41.9372	14:13:09	2010-05-29	-99.5	-97.62	1	1	1	0002.mpg	Video 3.m2v	1	3	0	1	0	0	0	0	0	0	0	0	104	1.26344	38	88	3	2.83117	1.00076	3
1532	1564	7307	MV Bon Pigall	7	3.25312	41.9371	14:13:10	2010-05-29	-93.9	-98.42	1	1	1	0002.mpg	Video 3.m2v	1	3	0	1	0	0	0	0	0	0	0	0	122	4.68829	38	88	3	0.837564	1.00385	3
1533	1565	7336	MV Bon Pigall	7	3.25318	41.9371	14:13:24	2010-05-29	-91	-98.7	1	1	1	0002.mpg	Video 3.m2v	1	3	0	1	0	0	0	0	0	0	0	0	122	4.75042	38	81	3	-2.22492	1.00381	3
1534	1566	7358	MV Bon Pigall	7	3.25311	41.9372	14:13:35	2010-05-29	-95.5	-97.86	1	1	1	0002.mpg	Video 3.m2v	1	3	0	1	0	0	0	0	0	0	0	0	122	2.73092	38	81	3	3.66254	1.00191	3
1535	1567	7361	MV Bon Pigall	7	3.25301	41.9372	14:13:37	2010-05-29	-98.7	-97.71	1	1	1	0002.mpg	Video 3.m2v	1	3	0	1	0	0	0	0	0	0	0	0	104	1.17804	38	88	3	-1.12495	1.00051	3
1536	1568	7366	MV Bon Pigall	7	3.25312	41.9371	14:13:39	2010-05-29	-94.8	-98.42	1	1	1	0002.mpg	Video 3.m2v	1	3	0	1	0	0	0	0	0	0	0	0	122	4.68829	38	88	3	0.837564	1.00385	3
1537	1569	7367	MV Bon Pigall	7	3.25302	41.9372	14:13:40	2010-05-29	-98.5	-97.66	1	1	1	0002.mpg	Video 3.m2v	1	3	0	1	0	0	0	0	0	0	0	0	104	1.21829	38	81	3	2.22492	1.00053	3
1538	1570	7370	MV Bon Pigall	7	3.25311	41.9372	14:13:41	2010-05-29	-95.4	-98.045	1	1	1	0002.mpg	Video 3.m2v	1	3	0	1	0	0	0	0	0	0	0	0	122	3.60446	38	88	3	0.0563145	1.0025	3
1539	1571	7374	MV Bon Pigall	7	3.25307	41.9372	14:13:43	2010-05-29	-96.8	-97.763	1	1	1	0002.mpg	Video 3.m2v	1	3	0	1	0	0	0	0	0	0	0	0	122	1.37412	38	81	3	0.806284	1.00051	3
1540	1572	7377	MV Bon Pigall	7	3.25305	41.9372	14:13:45	2010-05-29	-97.8	-97.875	1	1	1	0002.mpg	Video 3.m2v	1	3	0	1	0	0	0	0	0	0	0	0	104	3.25928	38	88	3	3.76873	1.0025	3
1541	1573	7381	MV Bon Pigall	7	3.25315	41.9372	14:13:47	2010-05-29	-94.2	-97.86	1	1	1	0002.mpg	Video 3.m2v	1	3	0	1	0	0	0	0	0	0	0	0	122	2.73092	38	81	3	3.66254	1.00191	3
1542	1574	7382	MV Bon Pigall	7	3.25301	41.9372	14:13:47	2010-05-29	-98.8	-97.71	1	1	1	0002.mpg	Video 3.m2v	1	3	0	1	0	0	0	0	0	0	0	0	104	1.17804	38	88	3	-1.12495	1.00051	3
1543	1575	7386	MV Bon Pigall	7	3.25316	41.9372	14:13:49	2010-05-29	-93.8	-98.333	1	1	1	0002.mpg	Video 3.m2v	1	3	0	1	0	0	0	0	0	0	0	0	122	4.70815	38	81	3	0.543785	1.00361	3
1544	1576	7388	MV Bon Pigall	7	3.25303	41.9372	14:13:50	2010-05-29	-98.4	-97.66	1	1	1	0002.mpg	Video 3.m2v	1	3	0	1	0	0	0	0	0	0	0	0	104	1.21829	38	81	3	2.22492	1.00053	3
1545	1577	7395	MV Bon Pigall	7	3.2531	41.9372	14:13:54	2010-05-29	-96.6	-97.86	1	1	1	0002.mpg	Video 3.m2v	1	3	0	1	0	0	0	0	0	0	0	0	122	2.16209	38	81	3	0.381231	1.00115	3
1546	1578	7404	MV Bon Pigall	7	3.25306	41.9372	14:13:58	2010-05-29	-97.8	-97.66	1	1	1	0002.mpg	Video 3.m2v	1	3	0	1	0	0	0	0	0	0	0	0	104	1.21829	38	81	3	2.22492	1.00053	3
1547	1579	7408	MV Bon Pigall	7	3.25316	41.9372	14:14:00	2010-05-29	-94.3	-98.333	1	1	1	0002.mpg	Video 3.m2v	1	3	0	1	0	0	0	0	0	0	0	0	122	4.70815	38	81	3	0.543785	1.00361	3
1548	1580	7410	MV Bon Pigall	7	3.25307	41.9372	14:14:01	2010-05-29	-98.2	-97.86	1	1	1	0002.mpg	Video 3.m2v	1	3	0	1	0	0	0	0	0	0	0	0	122	2.16209	38	81	3	0.381231	1.00115	3
1549	1581	7416	MV Bon Pigall	7	3.2531	41.9372	14:14:04	2010-05-29	-97.3	-98.045	1	1	1	0002.mpg	Video 3.m2v	1	3	0	1	0	0	0	0	0	0	0	0	122	3.60446	38	88	3	0.0563145	1.0025	3
1550	1582	7420	MV Bon Pigall	7	3.25309	41.9372	14:14:06	2010-05-29	-98.1	-97.86	1	1	1	0002.mpg	Video 3.m2v	1	3	0	1	0	0	0	0	0	0	0	0	122	2.16209	38	81	3	0.381231	1.00115	3
1551	1583	7424	MV Bon Pigall	7	3.25312	41.9372	14:14:08	2010-05-29	-97.1	-97.86	1	1	1	0002.mpg	Video 3.m2v	1	3	0	1	0	0	0	0	0	0	0	0	122	2.73092	38	81	3	3.66254	1.00191	3
1552	1584	7429	MV Bon Pigall	7	3.25313	41.9372	14:14:11	2010-05-29	-96.9	-97.86	1	1	1	0002.mpg	Video 3.m2v	1	3	0	1	0	0	0	0	0	0	0	0	122	2.73092	38	81	3	3.66254	1.00191	3
1553	1585	7432	MV Bon Pigall	7	3.25312	41.9372	14:14:12	2010-05-29	-97.1	-97.86	1	1	1	0002.mpg	Video 3.m2v	1	3	0	1	0	0	0	0	0	0	0	0	122	2.73092	38	81	3	3.66254	1.00191	3
1554	1586	7436	MV Bon Pigall	7	3.25312	41.9372	14:14:14	2010-05-29	-97.2	-97.86	1	1	1	0002.mpg	Video 3.m2v	1	3	0	1	0	0	0	0	0	0	0	0	122	2.73092	38	81	3	3.66254	1.00191	3
1555	1587	7437	MV Bon Pigall	7	3.25315	41.9372	14:14:15	2010-05-29	-96.4	-97.86	1	1	1	0002.mpg	Video 3.m2v	1	3	0	1	0	0	0	0	0	0	0	0	122	2.73092	38	81	3	3.66254	1.00191	3
1556	1588	7444	MV Bon Pigall	7	3.25317	41.9372	14:14:18	2010-05-29	-96.3	-98.091	1	1	1	0002.mpg	Video 3.m2v	1	3	0	1	0	0	0	0	0	0	0	0	122	3.13672	38	74	3	0.018692	1.00206	3
1557	1589	7446	MV Bon Pigall	7	3.25311	41.9372	14:14:19	2010-05-29	-98.3	-97.86	1	1	1	0002.mpg	Video 3.m2v	1	3	0	1	0	0	0	0	0	0	0	0	122	2.73092	38	81	3	3.66254	1.00191	3
1558	1590	7449	MV Bon Pigall	7	3.25319	41.9372	14:14:21	2010-05-29	-95.9	-98.091	1	1	1	0002.mpg	Video 3.m2v	1	3	0	1	0	0	0	0	0	0	0	0	122	3.13672	38	74	3	0.018692	1.00206	3
1559	1591	7452	MV Bon Pigall	7	3.25311	41.9372	14:14:22	2010-05-29	-98.8	-97.86	1	1	1	0002.mpg	Video 3.m2v	1	3	0	1	0	0	0	0	0	0	0	0	122	2.16209	38	81	3	0.381231	1.00115	3
1560	1592	7457	MV Bon Pigall	7	3.25317	41.9372	14:14:25	2010-05-29	-96.6	-98.091	1	1	1	0002.mpg	Video 3.m2v	1	3	0	1	0	0	0	0	0	0	0	0	122	3.13672	38	74	3	0.018692	1.00206	3
1561	1593	7458	MV Bon Pigall	7	3.25315	41.9372	14:14:25	2010-05-29	-97.3	-98.174	1	1	1	0002.mpg	Video 3.m2v	1	3	0	1	0	0	0	0	0	0	0	0	122	4.42197	38	81	3	-0.237608	1.00326	3
1562	1594	7461	MV Bon Pigall	7	3.25316	41.9372	14:14:27	2010-05-29	-97.2	-97.901	1	1	1	0002.mpg	Video 3.m2v	1	3	0	1	0	0	0	0	0	0	0	0	122	1.63676	38	74	3	-0.787497	1.00062	3
1563	1595	7466	MV Bon Pigall	7	3.25313	41.9372	14:14:29	2010-05-29	-98.1	-97.86	1	1	1	0002.mpg	Video 3.m2v	1	3	0	1	0	0	0	0	0	0	0	0	122	2.73092	38	81	3	3.66254	1.00191	3
1564	1596	7467	MV Bon Pigall	7	3.25317	41.9372	14:14:30	2010-05-29	-96.7	-98.091	1	1	1	0002.mpg	Video 3.m2v	1	3	0	1	0	0	0	0	0	0	0	0	122	3.13672	38	74	3	0.018692	1.00206	3
1565	1597	7471	MV Bon Pigall	7	3.25317	41.9372	14:14:32	2010-05-29	-96.8	-98.091	1	1	1	0002.mpg	Video 3.m2v	1	3	0	1	0	0	0	0	0	0	0	0	122	3.13672	38	74	3	0.018692	1.00206	3
1566	1598	7475	MV Bon Pigall	7	3.25317	41.9372	14:14:34	2010-05-29	-96.8	-98.091	1	1	1	0002.mpg	Video 3.m2v	1	3	0	1	0	0	0	0	0	0	0	0	122	3.13672	38	74	3	0.018692	1.00206	3
1567	1599	7483	MV Bon Pigall	7	3.25316	41.9372	14:14:38	2010-05-29	-97.6	-98.091	1	1	1	0002.mpg	Video 3.m2v	1	3	0	1	0	0	0	0	0	0	0	0	122	3.13672	38	74	3	0.018692	1.00206	3
1568	1600	7485	MV Bon Pigall	7	3.25319	41.9372	14:14:39	2010-05-29	-96.6	-97.98	1	1	1	0002.mpg	Video 3.m2v	1	3	0	1	0	0	0	0	0	0	0	0	122	2.02953	38	74	3	1.59998	1.00089	3
1569	1601	7488	MV Bon Pigall	7	3.25324	41.9372	14:14:40	2010-05-29	-94.5	-98.194	1	1	1	0002.mpg	Video 3.m2v	1	3	0	1	0	0	0	0	0	0	0	0	122	3.42384	38	74	3	2.10004	1.00253	3
1570	1602	7500	MV Bon Pigall	7	3.25319	41.9372	14:14:46	2010-05-29	-96.9	-97.98	1	1	1	0002.mpg	Video 3.m2v	1	3	0	1	0	0	0	0	0	0	0	0	122	2.02953	38	74	3	1.59998	1.00089	3
1571	1603	7501	MV Bon Pigall	7	3.25318	41.9372	14:14:47	2010-05-29	-97	-98.091	1	1	1	0002.mpg	Video 3.m2v	1	3	0	1	0	0	0	0	0	0	0	0	122	3.13672	38	74	3	0.018692	1.00206	3
1572	1604	7504	MV Bon Pigall	7	3.25325	41.9372	14:14:48	2010-05-29	-94.8	-98.19	1	1	1	0002.mpg	Video 3.m2v	1	3	0	1	0	0	0	0	0	0	0	0	122	2.0385	38	67	3	-2.03753	1.00107	3
1573	1605	7508	MV Bon Pigall	7	3.25315	41.9372	14:14:50	2010-05-29	-98.8	-97.875	1	1	1	0002.mpg	Video 3.m2v	1	3	0	1	0	0	0	0	0	0	0	0	121	1.75695	38	74	3	1.09377	1.00071	3
1574	1606	7516	MV Bon Pigall	7	3.25324	41.9372	14:14:54	2010-05-29	-95.4	-98.194	1	1	1	0002.mpg	Video 3.m2v	1	3	0	1	0	0	0	0	0	0	0	0	122	3.42384	38	74	3	2.10004	1.00253	3
1575	1607	7519	MV Bon Pigall	7	3.25322	41.9372	14:14:56	2010-05-29	-96.5	-98.19	1	1	1	0002.mpg	Video 3.m2v	1	3	0	1	0	0	0	0	0	0	0	0	122	2.0385	38	67	3	-2.03753	1.00107	3
1576	1608	7522	MV Bon Pigall	7	3.25322	41.9372	14:14:57	2010-05-29	-96.4	-98.19	1	1	1	0002.mpg	Video 3.m2v	1	3	0	1	0	0	0	0	0	0	0	0	122	2.0385	38	67	3	-2.03753	1.00107	3
1577	1609	7525	MV Bon Pigall	7	3.25324	41.9372	14:14:59	2010-05-29	-95.9	-98.19	1	1	1	0002.mpg	Video 3.m2v	1	3	0	1	0	0	0	0	0	0	0	0	122	2.0385	38	67	3	-2.03753	1.00107	3
1578	1610	7529	MV Bon Pigall	7	3.2532	41.9372	14:15:01	2010-05-29	-97.6	-98.091	1	1	1	0002.mpg	Video 3.m2v	1	3	0	1	0	0	0	0	0	0	0	0	122	3.13672	38	74	3	0.018692	1.00206	3
1579	1611	7531	MV Bon Pigall	7	3.25328	41.9372	14:15:02	2010-05-29	-94.1	-98.21	1	1	1	0002.mpg	Video 3.m2v	1	3	0	1	0	0	0	0	0	0	0	0	122	2.83144	38	67	3	3.49379	1.00197	3
1580	1612	7534	MV Bon Pigall	7	3.25317	41.9372	14:15:03	2010-05-29	-99	-97.98	1	1	1	0002.mpg	Video 3.m2v	1	3	0	1	0	0	0	0	0	0	0	0	122	2.02953	38	74	3	1.59998	1.00089	3
1581	1613	7539	MV Bon Pigall	7	3.25329	41.9372	14:15:06	2010-05-29	-94	-98.21	1	1	1	0002.mpg	Video 3.m2v	1	3	0	1	0	0	0	0	0	0	0	0	122	2.83144	38	67	3	3.49379	1.00197	3
1582	1614	7540	MV Bon Pigall	7	3.25319	41.9372	14:15:06	2010-05-29	-98.7	-97.98	1	1	1	0002.mpg	Video 3.m2v	1	3	0	1	0	0	0	0	0	0	0	0	122	2.02953	38	74	3	1.59998	1.00089	3
1583	1615	7543	MV Bon Pigall	7	3.25325	41.9372	14:15:08	2010-05-29	-95.6	-98.194	1	1	1	0002.mpg	Video 3.m2v	1	3	0	1	0	0	0	0	0	0	0	0	122	3.42384	38	74	3	2.10004	1.00253	3
1584	1616	7546	MV Bon Pigall	7	3.25319	41.9372	14:15:09	2010-05-29	-98.6	-97.994	1	1	1	0002.mpg	Video 3.m2v	1	3	0	1	0	0	0	0	0	0	0	0	121	1.25425	38	67	3	-0.2563	1.00051	3
1585	1617	7550	MV Bon Pigall	7	3.2533	41.9372	14:15:11	2010-05-29	-93.9	-98.377	1	1	1	0002.mpg	Video 3.m2v	1	3	0	1	0	0	0	0	0	0	0	0	122	4.04438	38	67	3	1.80626	1.00347	3
1586	1618	7554	MV Bon Pigall	7	3.2532	41.9373	14:15:13	2010-05-29	-98.5	-97.994	1	1	1	0002.mpg	Video 3.m2v	1	3	0	1	0	0	0	0	0	0	0	0	121	1.25425	38	67	3	-0.2563	1.00051	3
1587	1619	7555	MV Bon Pigall	7	3.25328	41.9372	14:15:14	2010-05-29	-95.1	-98.377	1	1	1	0002.mpg	Video 3.m2v	1	3	0	1	0	0	0	0	0	0	0	0	122	4.04438	38	67	3	1.80626	1.00347	3
1588	1620	7558	MV Bon Pigall	7	3.25324	41.9372	14:15:15	2010-05-29	-97.4	-98.19	1	1	1	0002.mpg	Video 3.m2v	1	3	0	1	0	0	0	0	0	0	0	0	122	2.0385	38	67	3	-2.03753	1.00107	3
1589	1621	7561	MV Bon Pigall	7	3.25325	41.9372	14:15:17	2010-05-29	-96.8	-98.19	1	1	1	0002.mpg	Video 3.m2v	1	3	0	1	0	0	0	0	0	0	0	0	122	2.0385	38	67	3	-2.03753	1.00107	3
1590	1622	7564	MV Bon Pigall	7	3.25328	41.9372	14:15:18	2010-05-29	-96.2	-98.377	1	1	1	0002.mpg	Video 3.m2v	1	3	0	1	0	0	0	0	0	0	0	0	122	4.04438	38	67	3	1.80626	1.00347	3
1591	1623	7568	MV Bon Pigall	7	3.2532	41.9372	14:15:20	2010-05-29	-98.6	-97.98	1	1	1	0002.mpg	Video 3.m2v	1	3	0	1	0	0	0	0	0	0	0	0	122	2.02953	38	74	3	1.59998	1.00089	3
1592	1624	7571	MV Bon Pigall	7	3.25334	41.9372	14:15:22	2010-05-29	-94.3	-98.613	1	1	1	0002.mpg	Video 3.m2v	1	3	0	1	0	0	0	0	0	0	0	0	117	3.71558	17	67	3	0.0688076	1.00314	3
1593	1625	7575	MV Bon Pigall	7	3.25316	41.9372	14:15:24	2010-05-29	-99.3	-98.091	1	1	1	0002.mpg	Video 3.m2v	1	3	0	1	0	0	0	0	0	0	0	0	122	3.13672	38	74	3	0.018692	1.00206	3
1594	1626	7576	MV Bon Pigall	7	3.25333	41.9372	14:15:24	2010-05-29	-94.8	-98.613	1	1	1	0002.mpg	Video 3.m2v	1	3	0	1	0	0	0	0	0	0	0	0	117	3.71558	17	67	3	0.0688076	1.00314	3
1595	1627	7579	MV Bon Pigall	7	3.25319	41.9372	14:15:26	2010-05-29	-98.6	-97.98	1	1	1	0002.mpg	Video 3.m2v	1	3	0	1	0	0	0	0	0	0	0	0	122	2.02953	38	74	3	1.59998	1.00089	3
1596	1628	7582	MV Bon Pigall	7	3.25329	41.9372	14:15:27	2010-05-29	-96.3	-98.377	1	1	1	0002.mpg	Video 3.m2v	1	3	0	1	0	0	0	0	0	0	0	0	122	4.04438	38	67	3	1.80626	1.00347	3
1597	1629	7585	MV Bon Pigall	7	3.25321	41.9372	14:15:29	2010-05-29	-98	-98.194	1	1	1	0002.mpg	Video 3.m2v	1	3	0	1	0	0	0	0	0	0	0	0	122	3.42384	38	74	3	2.10004	1.00253	3
1598	1630	7588	MV Bon Pigall	7	3.25327	41.9372	14:15:30	2010-05-29	-97.4	-98.21	1	1	1	0002.mpg	Video 3.m2v	1	3	0	1	0	0	0	0	0	0	0	0	122	2.83144	38	67	3	3.49379	1.00197	3
1599	1631	7592	MV Bon Pigall	7	3.25323	41.9372	14:15:32	2010-05-29	-96.9	-98.454	1	1	1	0002.mpg	Video 3.m2v	1	3	0	1	0	0	0	0	0	0	0	0	122	4.85309	38	74	3	1.50619	1.00402	3
1600	1632	7595	MV Bon Pigall	7	3.25325	41.9372	14:15:34	2010-05-29	-96.9	-98.194	1	1	1	0002.mpg	Video 3.m2v	1	3	0	1	0	0	0	0	0	0	0	0	122	3.42384	38	74	3	2.10004	1.00253	3
1601	1633	7600	MV Bon Pigall	7	3.25328	41.9372	14:15:36	2010-05-29	-96.7	-98.377	1	1	1	0002.mpg	Video 3.m2v	1	3	0	1	0	0	0	0	0	0	0	0	122	4.04438	38	67	3	1.80626	1.00347	3
1602	1634	7609	MV Bon Pigall	7	3.25325	41.9372	14:15:41	2010-05-29	-97.5	-98.194	1	1	1	0002.mpg	Video 3.m2v	1	3	0	1	0	0	0	0	0	0	0	0	122	3.42384	38	74	3	2.10004	1.00253	3
1603	1635	7613	MV Bon Pigall	7	3.25327	41.9372	14:15:43	2010-05-29	-98.3	-98.21	1	1	1	0002.mpg	Video 3.m2v	1	3	0	1	0	0	0	0	0	0	0	0	122	2.83144	38	67	3	3.49379	1.00197	3
1604	1636	7615	MV Bon Pigall	7	3.25328	41.9372	14:15:44	2010-05-29	-97.6	-98.377	1	1	1	0002.mpg	Video 3.m2v	1	3	0	1	0	0	0	0	0	0	0	0	122	4.04438	38	67	3	1.80626	1.00347	3
1605	1637	7622	MV Bon Pigall	7	3.25333	41.9372	14:15:47	2010-05-29	-97	-98.613	1	1	1	0002.mpg	Video 3.m2v	1	3	0	1	0	0	0	0	0	0	0	0	117	3.71558	17	67	3	0.0688076	1.00314	3
1606	1638	7626	MV Bon Pigall	7	3.25323	41.9372	14:15:49	2010-05-29	-99.6	-98.19	1	1	1	0002.mpg	Video 3.m2v	1	3	0	1	0	0	0	0	0	0	0	0	122	2.0385	38	67	3	-2.03753	1.00107	3
1607	1639	7627	MV Bon Pigall	7	3.25331	41.9372	14:15:50	2010-05-29	-97.8	-98.552	1	1	1	0002.mpg	Video 3.m2v	1	3	0	1	0	0	0	0	0	0	0	0	117	2.2853	17	60	3	-3.61881	1.00228	3
1608	1640	7630	MV Bon Pigall	7	3.25327	41.9372	14:15:51	2010-05-29	-98.9	-98.21	1	1	1	0002.mpg	Video 3.m2v	1	3	0	1	0	0	0	0	0	0	0	0	122	2.83144	38	67	3	3.49379	1.00197	3
1609	1641	7633	MV Bon Pigall	7	3.25328	41.9372	14:15:53	2010-05-29	-97.8	-98.377	1	1	1	0002.mpg	Video 3.m2v	1	3	0	1	0	0	0	0	0	0	0	0	122	4.04438	38	67	3	1.80626	1.00347	3
1610	1642	7636	MV Bon Pigall	7	3.25331	41.9372	14:15:54	2010-05-29	-98.1	-98.552	1	1	1	0002.mpg	Video 3.m2v	1	3	0	1	0	0	0	0	0	0	0	0	117	2.2853	17	60	3	-3.61881	1.00228	3
1611	1643	7639	MV Bon Pigall	7	3.25328	41.9372	14:15:56	2010-05-29	-98.9	-98.28	1	1	1	0002.mpg	Video 3.m2v	1	3	0	1	0	0	0	0	0	0	0	0	121	2.36641	17	60	3	-2.28119	1.00162	3
1612	1644	7668	MV Bon Pigall	7	3.25335	41.9373	14:16:10	2010-05-29	-98.2	-98.385	1	1	1	0002.mpg	Video 3.m2v	1	3	0	1	0	0	0	0	0	0	0	0	113	1.88719	17	60	3	-1.8188	1.00174	3
1613	1645	7671	MV Bon Pigall	7	3.25333	41.9373	14:16:12	2010-05-29	-99.2	-98.157	1	1	1	0002.mpg	Video 3.m2v	1	3	0	1	0	0	0	0	0	0	0	0	113	0.366777	17	60	3	2.95634	1.00201	3
1614	1646	7720	MV Bon Pigall	7	3.25339	41.9373	14:16:36	2010-05-29	-97.6	-98.333	1	1	1	0002.mpg	Video 3.m2v	1	3	0	1	0	0	0	0	0	0	0	0	113	0.425499	17	53	1	-1.71251	1.00066	1
1615	1647	7723	MV Bon Pigall	7	3.25337	41.9373	14:16:38	2010-05-29	-98.4	-98.333	1	1	1	0002.mpg	Video 3.m2v	1	3	0	1	0	0	0	0	0	0	0	0	113	0.425499	17	53	1	-1.71251	1.00066	1
1616	1648	7726	MV Bon Pigall	7	3.25341	41.9373	14:16:39	2010-05-29	-97.7	-98.265	1	1	1	0002.mpg	Video 3.m2v	1	3	0	1	0	0	0	0	0	0	0	0	113	3.97135	17	46	1	7.34377	1.01074	1
1617	1649	7730	MV Bon Pigall	7	3.25339	41.9373	14:16:41	2010-05-29	-97.9	-98.26	1	1	1	0002.mpg	Video 3.m2v	1	3	0	1	0	0	0	0	0	0	0	0	113	1.35382	17	60	3	2.28744	1.00117	3
1618	1650	7739	MV Bon Pigall	7	3.25336	41.9373	14:16:46	2010-05-29	-99.4	-98.303	1	1	1	0002.mpg	Video 3.m2v	1	3	0	1	0	0	0	0	0	0	0	0	113	3.35191	17	53	1	1.62497	1.00566	1
1619	1651	7752	MV Bon Pigall	7	3.25343	41.9373	14:16:52	2010-05-29	-98.2	-98.265	1	1	1	0002.mpg	Video 3.m2v	1	3	0	1	0	0	0	0	0	0	0	0	113	3.97135	17	46	1	7.34377	1.01074	1
1620	1652	7755	MV Bon Pigall	7	3.2534	41.9373	14:16:54	2010-05-29	-99.1	-98.303	1	1	1	0002.mpg	Video 3.m2v	1	3	0	1	0	0	0	0	0	0	0	0	113	3.35191	17	53	1	1.62497	1.00566	1
1621	1653	7757	MV Bon Pigall	7	3.25349	41.9373	14:16:55	2010-05-29	-96.1	-98.169	1	1	1	0002.mpg	Video 3.m2v	1	3	0	1	0	0	0	0	0	0	0	0	113	3.93295	17	53	1	10.4313	1.00902	1
1622	1654	7760	MV Bon Pigall	7	3.25339	41.9374	14:16:56	2010-05-29	-99.8	-98.601	1	1	1	0002.mpg	Video 3.m2v	1	3	0	1	0	0	0	0	0	0	0	0	113	4.48199	17	46	1	1.10006	1.00766	1
1623	1655	7765	MV Bon Pigall	7	3.25348	41.9373	14:16:59	2010-05-29	-96.6	-98.414	1	1	1	0002.mpg	Video 3.m2v	1	3	0	1	0	0	0	0	0	0	0	0	113	2.50384	17	46	1	-0.643826	1.00993	1
1624	1656	7766	MV Bon Pigall	7	3.25343	41.9373	14:16:59	2010-05-29	-98	-98.265	1	1	1	0002.mpg	Video 3.m2v	1	3	0	1	0	0	0	0	0	0	0	0	113	3.97135	17	46	1	7.34377	1.01074	1
1625	1657	7769	MV Bon Pigall	7	3.25344	41.9374	14:17:01	2010-05-29	-98.5	-99.18	1	1	1	0002.mpg	Video 3.m2v	1	3	0	1	0	0	0	0	0	0	0	0	113	4.15265	-4	39	1	-16	1.01693	1
1626	1658	7773	MV Bon Pigall	7	3.25351	41.9374	14:17:03	2010-05-29	-95.9	-98.642	1	1	1	0002.mpg	Video 3.m2v	1	3	0	1	0	0	0	0	0	0	0	0	113	1.5932	17	39	1	-0.468731	1.00338	1
1627	1659	7776	MV Bon Pigall	7	3.25337	41.9373	14:17:04	2010-05-29	-100	-98.303	1	1	1	0002.mpg	Video 3.m2v	1	3	0	1	0	0	0	0	0	0	0	0	113	3.35191	17	53	1	1.62497	1.00566	1
1628	1660	7779	MV Bon Pigall	7	3.25352	41.9373	14:17:06	2010-05-29	-95.4	-98.683	1	1	1	0002.mpg	Video 3.m2v	1	3	0	1	0	0	0	0	0	0	0	0	113	2.10926	17	46	1	-0.0749588	1.00522	1
1629	1661	7781	MV Bon Pigall	7	3.25345	41.9374	14:17:07	2010-05-29	-98.4	-99.18	1	1	1	0002.mpg	Video 3.m2v	1	3	0	1	0	0	0	0	0	0	0	0	113	4.15265	-4	39	1	-16	1.01693	1
1630	1662	7784	MV Bon Pigall	7	3.25344	41.9374	14:17:08	2010-05-29	-98.8	-99.18	1	1	1	0002.mpg	Video 3.m2v	1	3	0	1	0	0	0	0	0	0	0	0	113	4.15265	-4	39	1	-16	1.01693	1
1631	1663	7787	MV Bon Pigall	7	3.25354	41.9373	14:17:10	2010-05-29	-95.5	-98.683	1	1	1	0002.mpg	Video 3.m2v	1	3	0	1	0	0	0	0	0	0	0	0	113	2.10926	17	46	1	-0.0749588	1.00522	1
1632	1664	7790	MV Bon Pigall	7	3.25341	41.9374	14:17:11	2010-05-29	-99.8	-98.858	1	1	1	0002.mpg	Video 3.m2v	1	3	0	1	0	0	0	0	0	0	0	0	113	1.85899	-4	39	1	2.74372	1.00728	1
1633	1665	7799	MV Bon Pigall	7	3.2536	41.9374	14:17:16	2010-05-29	-93.9	-98.714	1	1	1	0002.mpg	Video 3.m2v	1	3	0	1	0	0	0	0	0	0	0	0	110	2.19892	17	39	1	0.675106	1.00156	1
1634	1666	7802	MV Bon Pigall	7	3.25343	41.9374	14:17:17	2010-05-29	-99.6	-99.18	1	1	1	0002.mpg	Video 3.m2v	1	3	0	1	0	0	0	0	0	0	0	0	113	4.15265	-4	39	1	-16	1.01693	1
1635	1667	7806	MV Bon Pigall	7	3.25352	41.9374	14:17:19	2010-05-29	-97	-98.697	1	1	1	0002.mpg	Video 3.m2v	1	3	0	1	0	0	0	0	0	0	0	0	113	3.59378	-4	39	1	5.83754	1.00663	1
1636	1668	7810	MV Bon Pigall	7	3.25348	41.9374	14:17:21	2010-05-29	-98.5	-98.436	1	1	1	0002.mpg	Video 3.m2v	1	3	0	1	0	0	0	0	0	0	0	0	113	3.96455	17	46	1	10.2063	1.0135	1
1637	1669	7811	MV Bon Pigall	7	3.25351	41.9374	14:17:22	2010-05-29	-98	-98.697	1	1	1	0002.mpg	Video 3.m2v	1	3	0	1	0	0	0	0	0	0	0	0	113	3.59378	-4	39	1	5.83754	1.00663	1
1638	1670	7814	MV Bon Pigall	7	3.25355	41.9374	14:17:23	2010-05-29	-96.6	-98.737	1	1	1	0002.mpg	Video 3.m2v	1	3	0	1	0	0	0	0	0	0	0	0	110	1.66777	-4	32	1	-1.67499	1.00224	1
1639	1671	7818	MV Bon Pigall	7	3.25345	41.9374	14:17:25	2010-05-29	-99.9	-99.141	1	1	1	0002.mpg	Video 3.m2v	1	3	0	1	0	0	0	0	0	0	0	0	113	2.79604	-4	32	1	-9.44376	1.01	1
1640	1672	7820	MV Bon Pigall	7	3.25363	41.9374	14:17:26	2010-05-29	-93.5	-98.579	1	1	1	0002.mpg	Video 3.m2v	1	3	0	1	0	0	0	0	0	0	0	0	110	0.911661	17	32	1	2.02494	1.00072	1
1641	1673	7823	MV Bon Pigall	7	3.25345	41.9374	14:17:28	2010-05-29	-100.3	-98.858	1	1	1	0002.mpg	Video 3.m2v	1	3	0	1	0	0	0	0	0	0	0	0	113	1.85899	-4	39	1	2.74372	1.00728	1
1642	1674	7828	MV Bon Pigall	7	3.25359	41.9374	14:17:30	2010-05-29	-95.8	-98.737	1	1	1	0002.mpg	Video 3.m2v	1	3	0	1	0	0	0	0	0	0	0	0	110	1.66777	-4	32	1	-1.67499	1.00224	1
1643	1675	7830	MV Bon Pigall	7	3.25354	41.9374	14:17:31	2010-05-29	-97.9	-99.202	1	1	1	0002.mpg	Video 3.m2v	1	3	0	1	0	0	0	0	0	0	0	0	112	2.30054	-4	32	1	-8.52513	1.00555	1
1644	1676	7832	MV Bon Pigall	7	3.2535	41.9374	14:17:32	2010-05-29	-99	-98.697	1	1	1	0002.mpg	Video 3.m2v	1	3	0	1	0	0	0	0	0	0	0	0	113	3.59378	-4	39	1	5.83754	1.00663	1
1645	1677	7836	MV Bon Pigall	7	3.25361	41.9374	14:17:34	2010-05-29	-95.3	-98.649	1	1	1	0002.mpg	Video 3.m2v	1	3	0	1	0	0	0	0	0	0	0	0	97	2.17939	-4	32	1	0.656176	1.00111	1
1646	1678	7838	MV Bon Pigall	7	3.2535	41.9374	14:17:35	2010-05-29	-99.6	-99.202	1	1	1	0002.mpg	Video 3.m2v	1	3	0	1	0	0	0	0	0	0	0	0	112	2.30054	-4	32	1	-8.52513	1.00555	1
1647	1679	7841	MV Bon Pigall	7	3.25361	41.9374	14:17:37	2010-05-29	-95.5	-98.579	1	1	1	0002.mpg	Video 3.m2v	1	3	0	1	0	0	0	0	0	0	0	0	110	0.911661	17	32	1	2.02494	1.00072	1
1648	1680	7845	MV Bon Pigall	7	3.25353	41.9374	14:17:39	2010-05-29	-99	-99.202	1	1	1	0002.mpg	Video 3.m2v	1	3	0	1	0	0	0	0	0	0	0	0	112	2.30054	-4	32	1	-8.52513	1.00555	1
1649	1681	7847	MV Bon Pigall	7	3.25358	41.9374	14:17:40	2010-05-29	-97	-98.727	1	1	1	0002.mpg	Video 3.m2v	1	3	0	1	0	0	0	0	0	0	0	0	97	3.12133	-4	32	1	4.43759	1.00417	1
1650	1682	7850	MV Bon Pigall	7	3.25355	41.9375	14:17:41	2010-05-29	-98.6	-98.727	1	1	1	0002.mpg	Video 3.m2v	1	3	0	1	0	0	0	0	0	0	0	0	97	3.12133	-4	32	1	4.43759	1.00417	1
1651	1683	7854	MV Bon Pigall	7	3.25356	41.9374	14:17:43	2010-05-29	-98.4	-98.727	1	1	1	0002.mpg	Video 3.m2v	1	3	0	1	0	0	0	0	0	0	0	0	97	3.12133	-4	32	1	4.43759	1.00417	1
1652	1684	7856	MV Bon Pigall	7	3.25359	41.9375	14:17:44	2010-05-29	-97.4	-99.03	1	1	1	0002.mpg	Video 3.m2v	1	3	0	1	0	0	0	0	0	0	0	0	97	2.20692	-4	25	1	-3.20625	1.00288	1
1653	1685	7861	MV Bon Pigall	7	3.25355	41.9374	14:17:47	2010-05-29	-99	-98.727	1	1	1	0002.mpg	Video 3.m2v	1	3	0	1	0	0	0	0	0	0	0	0	97	3.12133	-4	32	1	4.43759	1.00417	1
1654	1686	7869	MV Bon Pigall	7	3.25354	41.9374	14:17:51	2010-05-29	-99.9	-98.697	1	1	1	0002.mpg	Video 3.m2v	1	3	0	1	0	0	0	0	0	0	0	0	113	3.59378	-4	39	1	5.83754	1.00663	1
1655	1687	7872	MV Bon Pigall	7	3.25357	41.9375	14:17:52	2010-05-29	-98.3	-99.03	1	1	1	0002.mpg	Video 3.m2v	1	3	0	1	0	0	0	0	0	0	0	0	97	2.20692	-4	25	1	-3.20625	1.00288	1
1656	1688	7875	MV Bon Pigall	7	3.25359	41.9374	14:17:54	2010-05-29	-97.7	-98.737	1	1	1	0002.mpg	Video 3.m2v	1	3	0	1	0	0	0	0	0	0	0	0	110	1.66777	-4	32	1	-1.67499	1.00224	1
1657	1689	7878	MV Bon Pigall	7	3.25356	41.9375	14:17:55	2010-05-29	-99.1	-98.727	1	1	1	0002.mpg	Video 3.m2v	1	3	0	1	0	0	0	0	0	0	0	0	97	3.12133	-4	32	1	4.43759	1.00417	1
1658	1690	7882	MV Bon Pigall	7	3.25365	41.9375	14:17:57	2010-05-29	-95.5	-98.634	1	1	1	0002.mpg	Video 3.m2v	1	3	0	1	0	0	0	0	0	0	0	0	97	1.61759	-4	25	1	1.08743	1.0007	1
1659	1691	7885	MV Bon Pigall	7	3.25354	41.9374	14:17:59	2010-05-29	-99.9	-99.202	1	1	1	0002.mpg	Video 3.m2v	1	3	0	1	0	0	0	0	0	0	0	0	112	2.30054	-4	32	1	-8.52513	1.00555	1
1660	1692	7887	MV Bon Pigall	7	3.25362	41.9375	14:18:00	2010-05-29	-96.8	-98.649	1	1	1	0002.mpg	Video 3.m2v	1	3	0	1	0	0	0	0	0	0	0	0	97	2.17939	-4	32	1	0.656176	1.00111	1
1661	1693	7900	MV Bon Pigall	7	3.25359	41.9375	14:18:06	2010-05-29	-98.4	-99.03	1	1	1	0002.mpg	Video 3.m2v	1	3	0	1	0	0	0	0	0	0	0	0	97	2.20692	-4	25	1	-3.20625	1.00288	1
1662	1694	7902	MV Bon Pigall	7	3.25363	41.9374	14:18:07	2010-05-29	-96.4	-98.649	1	1	1	0002.mpg	Video 3.m2v	1	3	0	1	0	0	0	0	0	0	0	0	97	2.17939	-4	32	1	0.656176	1.00111	1
1663	1695	7905	MV Bon Pigall	7	3.25355	41.9375	14:18:09	2010-05-29	-99.4	-98.971	1	1	1	0002.mpg	Video 3.m2v	1	3	0	1	0	0	0	0	0	0	0	0	112	1.14598	-4	25	1	0.656223	1.00089	1
1664	1696	7908	MV Bon Pigall	7	3.25363	41.9375	14:18:10	2010-05-29	-95.9	-98.649	1	1	1	0002.mpg	Video 3.m2v	1	3	0	1	0	0	0	0	0	0	0	0	97	2.17939	-4	32	1	0.656176	1.00111	1
1665	1697	7911	MV Bon Pigall	7	3.25356	41.9375	14:18:12	2010-05-29	-98.8	-99.03	1	1	1	0002.mpg	Video 3.m2v	1	3	0	1	0	0	0	0	0	0	0	0	97	2.20692	-4	25	1	-3.20625	1.00288	1
1666	1698	7914	MV Bon Pigall	7	3.25358	41.9375	14:18:13	2010-05-29	-97.4	-99.03	1	1	1	0002.mpg	Video 3.m2v	1	3	0	1	0	0	0	0	0	0	0	0	97	2.20692	-4	25	1	-3.20625	1.00288	1
1667	1699	7917	MV Bon Pigall	7	3.25358	41.9375	14:18:15	2010-05-29	-97.2	-98.727	1	1	1	0002.mpg	Video 3.m2v	1	3	0	1	0	0	0	0	0	0	0	0	97	3.12133	-4	32	1	4.43759	1.00417	1
1668	1700	7921	MV Bon Pigall	7	3.25351	41.9375	14:18:17	2010-05-29	-99.5	-98.958	1	1	1	0002.mpg	Video 3.m2v	1	3	0	1	0	0	0	0	0	0	0	0	112	0.498049	-4	32	1	2.5125	1.00198	1
1669	1701	7924	MV Bon Pigall	7	3.2536	41.9374	14:18:18	2010-05-29	-95.6	-98.649	1	1	1	0002.mpg	Video 3.m2v	1	3	0	1	0	0	0	0	0	0	0	0	97	2.17939	-4	32	1	0.656176	1.00111	1
1670	1702	7927	MV Bon Pigall	7	3.25346	41.9375	14:18:20	2010-05-29	-100.1	-99.031	1	1	1	0002.mpg	Video 3.m2v	1	3	0	1	0	0	0	0	0	0	0	0	112	0.970417	-4	32	1	-0.85001	1.00075	1
1671	1703	7930	MV Bon Pigall	7	3.25357	41.9374	14:18:21	2010-05-29	-95.9	-98.727	1	1	1	0002.mpg	Video 3.m2v	1	3	0	1	0	0	0	0	0	0	0	0	97	3.12133	-4	32	1	4.43759	1.00417	1
1672	1704	7933	MV Bon Pigall	7	3.25347	41.9375	14:18:23	2010-05-29	-99.2	-99.062	1	1	1	0002.mpg	Video 3.m2v	1	3	0	1	0	0	0	0	1	1	0	0	112	1.04701	-4	32	1	-0.168657	1.00296	1
1673	1705	7937	MV Bon Pigall	7	3.25352	41.9375	14:18:25	2010-05-29	-96.8	-99.202	1	1	1	0002.mpg	Video 3.m2v	1	3	0	1	0	0	0	0	1	1	0	0	112	2.30054	-4	32	1	-8.52513	1.00555	1
1674	1706	7939	MV Bon Pigall	7	3.25348	41.9374	14:18:26	2010-05-29	-97.8	-99.062	1	1	1	0002.mpg	Video 3.m2v	1	3	0	1	0	0	0	0	0	0	0	0	112	1.04701	-4	32	1	-0.168657	1.00296	1
1675	1707	7942	MV Bon Pigall	7	3.25346	41.9374	14:18:27	2010-05-29	-98.2	-99.062	1	1	1	0002.mpg	Video 3.m2v	1	3	0	1	0	0	0	0	0	0	0	0	112	1.04701	-4	32	1	-0.168657	1.00296	1
1676	1708	7951	MV Bon Pigall	7	3.25347	41.9374	14:18:32	2010-05-29	-96.9	-99.062	1	1	1	0002.mpg	Video 3.m2v	1	3	0	1	0	0	0	0	0	0	0	0	112	1.04701	-4	32	1	-0.168657	1.00296	1
1677	1709	7954	MV Bon Pigall	7	3.25341	41.9374	14:18:33	2010-05-29	-98.1	-98.847	1	1	1	0002.mpg	Video 3.m2v	1	3	0	1	0	0	0	0	0	0	0	0	112	2.02816	-4	32	1	1.28121	1.00142	1
1678	1710	7959	MV Bon Pigall	7	3.25345	41.9374	14:18:36	2010-05-29	-96.7	-98.847	1	1	1	0002.mpg	Video 3.m2v	1	3	0	1	0	0	0	0	0	0	0	0	112	2.02816	-4	32	1	1.28121	1.00142	1
1679	1711	7967	MV Bon Pigall	7	3.25336	41.9374	14:18:40	2010-05-29	-98	-98.703	1	1	1	0002.mpg	Video 3.m2v	1	3	0	1	0	0	0	0	0	0	0	0	113	2.74335	-4	39	1	-0.37508	1.0026	1
1680	1712	7976	MV Bon Pigall	7	3.25337	41.9374	14:18:44	2010-05-29	-97.1	-98.601	1	1	1	0002.mpg	Video 3.m2v	1	3	0	1	0	0	0	0	0	0	0	0	113	4.48199	17	46	1	1.10006	1.00766	1
1681	1713	7979	MV Bon Pigall	7	3.25334	41.9374	14:18:46	2010-05-29	-97.8	-98.394	1	1	1	0002.mpg	Video 3.m2v	1	3	0	1	0	0	0	0	0	0	0	0	113	1.70449	17	46	1	2.70009	1.00169	1
1682	1714	7982	MV Bon Pigall	7	3.25334	41.9373	14:18:47	2010-05-29	-97.7	-98.273	1	1	1	0002.mpg	Video 3.m2v	1	3	0	1	0	0	0	0	0	0	0	0	113	2.20771	17	53	1	1.88742	1.00229	1
1683	1715	7987	MV Bon Pigall	7	3.25338	41.9373	14:18:50	2010-05-29	-96.8	-98.303	1	1	1	0002.mpg	Video 3.m2v	1	3	0	1	0	0	0	0	0	0	0	0	113	3.35191	17	53	1	1.62497	1.00566	1
1684	1716	7988	MV Bon Pigall	7	3.25333	41.9373	14:18:50	2010-05-29	-98.5	-98.273	1	1	1	0002.mpg	Video 3.m2v	1	3	0	1	0	0	0	0	0	0	0	0	113	2.20771	17	53	1	1.88742	1.00229	1
1685	1717	7992	MV Bon Pigall	7	3.25338	41.9373	14:18:52	2010-05-29	-97.4	-98.333	1	1	1	0002.mpg	Video 3.m2v	1	3	0	1	0	0	0	0	0	0	0	0	113	0.425499	17	53	1	-1.71251	1.00066	1
1686	1718	7994	MV Bon Pigall	7	3.25336	41.9373	14:18:53	2010-05-29	-97.8	-98.333	1	1	1	0002.mpg	Video 3.m2v	1	3	0	1	0	0	0	0	0	0	0	0	113	0.425499	17	53	1	-1.71251	1.00066	1
1687	1719	7997	MV Bon Pigall	7	3.25335	41.9373	14:18:55	2010-05-29	-98.4	-98.157	1	1	1	0002.mpg	Video 3.m2v	1	3	0	1	0	0	0	0	0	0	0	0	113	0.366777	17	60	3	2.95634	1.00201	3
1688	1720	8000	MV Bon Pigall	7	3.2534	41.9373	14:18:56	2010-05-29	-97.4	-98.267	1	1	1	0002.mpg	Video 3.m2v	1	3	0	1	0	0	0	0	0	0	0	0	113	2.30876	17	60	3	4.01254	1.00257	3
1689	1721	8003	MV Bon Pigall	7	3.25335	41.9373	14:18:58	2010-05-29	-98.9	-98.385	1	1	1	0002.mpg	Video 3.m2v	1	3	0	1	0	0	0	0	0	0	0	0	113	1.88719	17	60	3	-1.8188	1.00174	3
1690	1722	8006	MV Bon Pigall	7	3.25343	41.9372	14:18:59	2010-05-29	-96.5	-98.518	1	1	1	0002.mpg	Video 3.m2v	1	3	0	1	0	0	0	0	0	0	0	0	117	4.52177	17	60	3	1.5625	1.00362	3
1691	1723	8010	MV Bon Pigall	7	3.25334	41.9373	14:19:01	2010-05-29	-99.6	-98.385	1	1	1	0002.mpg	Video 3.m2v	1	3	0	1	0	0	0	0	0	0	0	0	113	1.88719	17	60	3	-1.8188	1.00174	3
1692	1724	8014	MV Bon Pigall	7	3.25342	41.9373	14:19:03	2010-05-29	-97.5	-98.267	1	1	1	0002.mpg	Video 3.m2v	1	3	0	1	0	0	0	0	0	0	0	0	113	2.30876	17	60	3	4.01254	1.00257	3
1693	1725	8016	MV Bon Pigall	7	3.25332	41.9372	14:19:04	2010-05-29	-98.6	-98.552	1	1	1	0002.mpg	Video 3.m2v	1	3	0	1	0	0	0	0	0	0	0	0	117	2.2853	17	60	3	-3.61881	1.00228	3
1694	1726	8018	MV Bon Pigall	7	3.25338	41.9373	14:19:05	2010-05-29	-97.8	-98.26	1	1	1	0002.mpg	Video 3.m2v	1	3	0	1	0	0	0	0	0	0	0	0	113	1.35382	17	60	3	2.28744	1.00117	3
1695	1727	8021	MV Bon Pigall	7	3.25333	41.9373	14:19:07	2010-05-29	-98.3	-98.385	1	1	1	0002.mpg	Video 3.m2v	1	3	0	1	0	0	0	0	0	0	0	0	113	1.88719	17	60	3	-1.8188	1.00174	3
1696	1728	8024	MV Bon Pigall	7	3.25328	41.9373	14:19:08	2010-05-29	-98.4	-98.28	1	1	1	0002.mpg	Video 3.m2v	1	3	0	1	0	0	0	0	0	0	0	0	121	2.36641	17	60	3	-2.28119	1.00162	3
1697	1729	8027	MV Bon Pigall	7	3.25341	41.9373	14:19:10	2010-05-29	-95	-98.267	1	1	1	0002.mpg	Video 3.m2v	1	3	0	1	0	0	0	0	0	0	0	0	113	2.30876	17	60	3	4.01254	1.00257	3
1698	1730	8030	MV Bon Pigall	7	3.25319	41.9373	14:19:11	2010-05-29	-98.8	-97.994	1	1	1	0002.mpg	Video 3.m2v	1	3	0	1	0	0	0	0	0	0	0	0	121	1.25425	38	67	3	-0.2563	1.00051	3
1699	1731	8033	MV Bon Pigall	7	3.25332	41.9373	14:19:13	2010-05-29	-96	-98.385	1	1	1	0002.mpg	Video 3.m2v	1	3	0	1	0	0	0	0	0	0	0	0	113	1.88719	17	60	3	-1.8188	1.00174	3
1700	1732	8036	MV Bon Pigall	7	3.25318	41.9373	14:19:14	2010-05-29	-98.5	-97.994	1	1	1	0002.mpg	Video 3.m2v	1	3	0	1	0	0	0	0	0	0	0	0	121	1.25425	38	67	3	-0.2563	1.00051	3
1701	1733	8039	MV Bon Pigall	7	3.25321	41.9372	14:19:16	2010-05-29	-97.2	-98.05	1	1	1	0002.mpg	Video 3.m2v	1	3	0	1	0	0	0	0	0	0	0	0	121	1.65749	38	67	3	2.11244	1.00092	3
1702	1734	8042	MV Bon Pigall	7	3.25321	41.9373	14:19:17	2010-05-29	-97.3	-98.05	1	1	1	0002.mpg	Video 3.m2v	1	3	0	1	0	0	0	0	0	0	0	0	121	1.65749	38	67	3	2.11244	1.00092	3
1703	1735	8049	MV Bon Pigall	7	3.25319	41.9373	14:19:21	2010-05-29	-96.9	-97.994	1	1	1	0002.mpg	Video 3.m2v	1	3	0	1	0	0	0	0	0	0	0	0	121	1.25425	38	67	3	-0.2563	1.00051	3
1704	1736	8051	MV Bon Pigall	7	3.25309	41.9373	14:19:22	2010-05-29	-97.5	-97.76	1	1	1	0002.mpg	Video 3.m2v	1	3	0	1	0	0	0	0	0	0	0	0	121	1.70546	38	74	3	0.443697	1.0006	3
1705	1737	8054	MV Bon Pigall	7	3.25308	41.9372	14:19:23	2010-05-29	-96.9	-97.763	1	1	1	0002.mpg	Video 3.m2v	1	3	0	1	0	0	0	0	0	0	0	0	122	1.37412	38	81	3	0.806284	1.00051	3
1706	2187	531	MV Bon Pigall	22	3.26993	41.933	09:59:33	2010-05-30	-201.2	-387.342	1	1	1	0001.mpg	Video 3.m2v	1	3	0	0	0	0	0	1	0	0	0	0	235	7.93975	-158	-470	13	0.50602	1.01224	13
1707	2188	533	MV Bon Pigall	22	3.26993	41.933	09:59:34	2010-05-30	-200.7	-387.342	1	1	1	0001.mpg	Video 3.m2v	1	3	0	0	0	0	0	1	0	0	0	0	235	7.93975	-158	-470	13	0.50602	1.01224	13
1708	2197	2847	MV Bon Pigall	22	3.26885	41.9329	10:18:51	2010-05-30	-201.2	-355.605	1	1	1	0001.mpg	Video 1.m2v	1	1	0	0	1	0	0	0	0	0	0	0	206	38.6392	-574	-456	13	2.73724	1.32618	13
1709	2198	2850	MV Bon Pigall	22	3.26885	41.9329	10:18:52	2010-05-30	-200.7	-355.605	1	1	1	0001.mpg	Video 1.m2v	1	1	0	0	1	0	0	0	0	0	0	0	206	38.6392	-574	-456	13	2.73724	1.32618	13
1710	2200	3609	MV Bon Pigall	22	3.26843	41.933	10:25:12	2010-05-30	-281	-297.207	1	1	1	0001.mpg	Video 1.m2v	1	1	0	0	0	0	0	0	0	0	0	0	138	68.013	-180	-177	11	24.1997	2.76812	11
1711	2201	3612	MV Bon Pigall	22	3.26845	41.9329	10:25:13	2010-05-30	-280.2	-285.249	1	1	1	0001.mpg	Video 1.m2v	1	1	0	0	0	0	0	0	0	0	0	0	138	64.6777	258	-65	11	104.05	2.52689	11
1712	2202	3622	MV Bon Pigall	22	3.2684	41.9329	10:25:19	2010-05-30	-279.4	-281.379	1	1	1	0001.mpg	Video 1.m2v	1	1	0	0	0	0	0	0	0	0	0	0	171	50.6351	323	-44	20	60.4315	1.74053	20
1713	2203	3626	MV Bon Pigall	22	3.26839	41.9329	10:25:21	2010-05-30	-279.2	-281.379	1	1	1	0001.mpg	Video 1.m2v	1	1	0	0	0	0	0	0	0	0	0	0	171	50.6351	323	-44	20	60.4315	1.74053	20
1714	2204	3629	MV Bon Pigall	22	3.26841	41.9329	10:25:22	2010-05-30	-279.6	-288.261	1	1	1	0001.mpg	Video 1.m2v	1	1	0	0	0	0	0	0	0	0	0	0	138	68.1842	38	-107	11	8.55675	2.76045	11
1715	2205	3632	MV Bon Pigall	22	3.26838	41.9328	10:25:23	2010-05-30	-278.4	-284.099	1	1	1	0001.mpg	Video 1.m2v	1	1	0	0	0	0	0	0	0	0	0	0	171	64.699	214	-72	11	10.75	2.47874	11
1716	2206	3635	MV Bon Pigall	22	3.26842	41.9329	10:25:25	2010-05-30	-278.9	-288.261	1	1	1	0001.mpg	Video 1.m2v	1	1	0	0	0	0	0	0	0	0	0	0	138	68.1842	38	-107	11	8.55675	2.76045	11
1717	2208	3645	MV Bon Pigall	22	3.26838	41.9331	10:25:30	2010-05-30	-278.3	-301.806	1	1	1	0001.mpg	Video 1.m2v	1	1	0	0	1	1	0	0	0	0	0	0	138	43.9442	-530	-240	13	-14.5998	1.40604	13
1718	2209	3649	MV Bon Pigall	22	3.2684	41.9327	10:25:32	2010-05-30	-275.6	-303.821	1	1	1	0001.mpg	Video 1.m2v	1	1	0	0	1	0	0	0	1	1	0	0	171	61.0736	-26	-177	11	10.5936	2.18367	11
1719	2210	3652	MV Bon Pigall	22	3.26839	41.9329	10:25:34	2010-05-30	-277.1	-281.946	1	1	1	0001.mpg	Video 1.m2v	1	1	0	0	1	0	0	0	1	1	0	0	138	52.3612	258	-58	20	12.3932	1.94065	20
1720	2211	3655	MV Bon Pigall	22	3.26839	41.933	10:25:35	2010-05-30	-277.2	-297.207	1	1	1	0001.mpg	Video 1.m2v	1	1	0	0	1	0	0	0	1	1	0	0	138	68.013	-180	-177	11	24.1997	2.76812	11
1721	2212	3658	MV Bon Pigall	22	3.26839	41.9329	10:25:37	2010-05-30	-276.1	-281.379	1	1	1	0001.mpg	Video 1.m2v	1	1	0	0	1	0	0	0	1	1	0	0	171	50.6351	323	-44	20	60.4315	1.74053	20
1722	2213	3662	MV Bon Pigall	22	3.26839	41.9328	10:25:38	2010-05-30	-275.2	-287.43	1	1	1	0001.mpg	Video 1.m2v	1	1	0	0	1	0	0	0	1	1	0	0	171	63.5516	236	-79	11	31.5752	2.32138	11
1723	2214	3665	MV Bon Pigall	22	3.26836	41.933	10:25:40	2010-05-30	-275.9	-293.287	1	1	1	0001.mpg	Video 1.m2v	1	1	0	0	1	0	0	0	1	1	0	0	138	72.3612	-202	-163	11	-72.1933	3.40515	11
1724	2215	3668	MV Bon Pigall	22	3.26837	41.9329	10:25:41	2010-05-30	-274.7	-274.878	1	1	1	0001.mpg	Video 1.m2v	1	1	0	0	0	0	0	0	0	0	0	0	138	62.522	301	-23	11	92.5255	2.59376	11
1725	2216	3671	MV Bon Pigall	22	3.26841	41.9328	10:25:43	2010-05-30	-273.9	-298.881	1	1	1	0001.mpg	Video 1.m2v	1	1	0	0	0	0	0	0	0	0	0	0	171	66.7797	38	-156	11	-96.1691	2.67355	11
1726	2217	3675	MV Bon Pigall	22	3.26842	41.933	10:25:45	2010-05-30	-275	-304.963	1	1	1	0001.mpg	Video 1.m2v	1	1	0	0	0	0	0	0	0	0	0	0	138	45.3956	-486	-247	13	18.0996	1.46497	13
1727	2218	3678	MV Bon Pigall	22	3.26834	41.9328	10:25:47	2010-05-30	-272.5	-290.171	1	1	1	0001.mpg	Video 1.m2v	1	1	0	0	0	0	0	0	0	0	0	0	171	67.2852	126	-107	11	78.4317	2.7108	11
1728	2219	3790	MV Bon Pigall	22	3.26836	41.9328	10:26:42	2010-05-30	-267.7	-290.171	1	1	1	0001.mpg	Video 1.m2v	1	1	0	0	1	0	0	0	0	0	0	0	171	67.2852	126	-107	11	78.4317	2.7108	11
1729	2220	3794	MV Bon Pigall	22	3.26837	41.933	10:26:45	2010-05-30	-268.9	-299.963	1	1	1	0001.mpg	Video 1.m2v	1	1	0	0	1	0	0	0	0	0	0	0	138	60.9621	-421	-219	11	-20.9379	2.29621	11
1730	2221	3797	MV Bon Pigall	22	3.26831	41.933	10:26:46	2010-05-30	-268	-280.383	1	1	1	0001.mpg	Video 1.m2v	1	1	0	0	1	0	0	0	0	0	0	0	138	77.6339	-4	-93	11	-19.3748	4.94371	11
1731	2224	4052	MV Bon Pigall	22	3.2683	41.933	10:28:53	2010-05-30	-248.7	-296.88	1	1	1	0001.mpg	Video 1.m2v	1	1	0	0	0	0	1	0	0	0	0	0	138	72.2788	-443	-212	11	-148.45	3.51127	11
1732	2225	4088	MV Bon Pigall	22	3.26812	41.933	10:29:11	2010-05-30	-244.2	-243.357	1	1	1	0001.mpg	Video 1.m2v	1	1	0	0	0	0	1	0	0	0	0	0	176	61.7649	411	102	11	-0.112438	2.45639	11
1733	2227	4376	MV Bon Pigall	22	3.26748	41.9337	10:31:36	2010-05-30	-202.3	-169.328	1	1	1	0001.mpg	Video 1.m2v	1	1	0	0	1	1	0	0	0	0	0	0	158	24.1888	-70	270	18	-22.9376	1.1271	18
1734	2228	4400	MV Bon Pigall	22	3.26802	41.9329	10:31:48	2010-05-30	-220.9	-241.97	1	1	1	0001.mpg	Video 1.m2v	1	1	0	0	1	0	0	0	0	0	0	0	176	60.0856	367	95	11	16.0437	2.03303	11
1735	2229	4403	MV Bon Pigall	22	3.26803	41.933	10:31:49	2010-05-30	-222.1	-223.325	1	1	1	0001.mpg	Video 1.m2v	1	1	0	0	1	0	0	0	0	0	0	0	176	59.3442	586	207	19	84.5126	2.14182	19
1736	2230	4475	MV Bon Pigall	22	3.26807	41.9331	10:32:25	2010-05-30	-221	-239.501	1	1	1	0001.mpg	Video 1.m2v	1	1	0	0	1	1	0	0	0	0	0	0	142	80.7151	126	81	11	192.612	6.97638	11
1737	2231	4637	MV Bon Pigall	22	3.26803	41.933	10:33:46	2010-05-30	-211.6	-223.325	1	1	1	0001.mpg	Video 1.m2v	1	1	0	0	1	0	0	0	0	0	0	0	176	59.3442	586	207	19	84.5126	2.14182	19
1738	2232	4640	MV Bon Pigall	22	3.26811	41.9331	10:33:48	2010-05-30	-212.3	-251.01	1	1	1	0001.mpg	Video 1.m2v	1	1	0	0	1	0	0	0	0	0	0	0	176	77.8151	104	32	11	12.3877	5.19605	11
1739	2233	4643	MV Bon Pigall	22	3.26796	41.9331	10:33:49	2010-05-30	-210.9	-211.398	1	1	1	0001.mpg	Video 1.m2v	1	1	0	0	1	0	0	0	0	0	0	0	177	43.9572	564	249	19	79.744	1.64722	19
1740	2234	4679	MV Bon Pigall	22	3.26809	41.9329	10:34:07	2010-05-30	-209.4	-245.343	1	1	1	0001.mpg	Video 1.m2v	1	1	0	0	1	0	0	0	0	0	0	0	176	64.8144	389	88	11	-4.83751	2.39369	11
1741	2235	4682	MV Bon Pigall	22	3.26798	41.9331	10:34:08	2010-05-30	-209.1	-211.398	1	1	1	0001.mpg	Video 1.m2v	1	1	0	0	1	0	0	0	0	0	0	0	177	43.9572	564	249	19	79.744	1.64722	19
1742	2236	4685	MV Bon Pigall	22	3.26805	41.9331	10:34:10	2010-05-30	-209.1	-220.503	1	1	1	0001.mpg	Video 1.m2v	1	1	0	0	1	0	0	0	0	0	0	0	142	77.2677	521	207	11	222.375	5.25167	11
1743	2237	5570	MV Bon Pigall	22	3.26783	41.9332	10:41:33	2010-05-30	-197.4	-206.88	1	1	1	0001.mpg	Video 2.m2v	1	1	0	0	0	0	0	0	1	0	1	0	177	58.5112	192	207	19	46.6624	2.94977	19
1744	2238	6219	MV Bon Pigall	22	3.267	41.9328	10:46:57	2010-05-30	-184.5	-183.654	1	1	1	0001.mpg	Video 2.m2v	1	1	0	0	0	0	0	0	0	0	0	0	168	65.3542	192	179	11	11.1186	2.51264	11
1745	2239	6307	MV Bon Pigall	22	3.26759	41.9332	10:47:41	2010-05-30	-172.6	-184.441	1	1	1	0001.mpg	Video 2.m2v	1	1	0	0	0	0	0	0	0	0	0	0	175	62.2883	433	298	11	-17.5749	2.2253	11
1746	2240	6623	MV Bon Pigall	22	3.26735	41.9331	10:50:19	2010-05-30	-162.9	-179.395	1	1	1	0001.mpg	Video 2.m2v	1	1	0	0	0	0	0	0	0	0	0	0	213	46.1767	323	263	19	-1.21889	1.4663	19
1747	2241	6649	MV Bon Pigall	22	3.26735	41.9332	10:50:32	2010-05-30	-162.4	-163.336	1	1	1	0001.mpg	Video 2.m2v	1	1	0	0	0	0	0	0	0	0	0	0	213	33.4683	455	347	19	-24.0125	1.28776	19
1748	2242	6653	MV Bon Pigall	22	3.26742	41.9332	10:50:34	2010-05-30	-162.7	-167.822	1	1	1	0001.mpg	Video 2.m2v	1	1	0	0	0	0	0	0	0	0	0	0	213	53.2741	455	340	19	-7.83148	1.73134	19
1749	2243	6657	MV Bon Pigall	22	3.26738	41.9332	10:50:36	2010-05-30	-161.4	-162.741	1	1	1	0001.mpg	Video 2.m2v	1	1	0	0	0	0	0	0	0	0	0	0	213	36.6013	521	368	19	57.2063	1.3762	19
1750	2244	6695	MV Bon Pigall	22	3.26736	41.9332	10:50:55	2010-05-30	-161.4	-163.336	1	1	1	0001.mpg	Video 2.m2v	1	1	0	0	0	1	0	0	0	0	0	0	213	33.4683	455	347	19	-24.0125	1.28776	19
1751	2245	6707	MV Bon Pigall	22	3.26734	41.9333	10:51:01	2010-05-30	-160.5	-160.332	1	1	1	0001.mpg	Video 2.m2v	1	1	0	0	0	0	0	0	0	0	0	0	176	34.168	455	361	19	14.7937	1.26191	19
1752	2246	6725	MV Bon Pigall	22	3.26736	41.9334	10:51:10	2010-05-30	-160.4	-154.305	1	1	1	0001.mpg	Video 2.m2v	1	1	0	0	0	0	0	0	0	0	0	0	176	53.4319	455	381	7	-58.3249	2.02273	7
1753	2247	6727	MV Bon Pigall	22	3.26732	41.9331	10:51:11	2010-05-30	-162.2	-174.289	1	1	1	0001.mpg	Video 2.m2v	1	1	0	0	0	0	0	0	0	0	0	0	213	49.1447	301	277	19	-28.1688	1.56173	19
1754	2248	6737	MV Bon Pigall	22	3.26735	41.9333	10:51:16	2010-05-30	-160.7	-156.958	1	1	1	0001.mpg	Video 2.m2v	1	1	0	0	0	0	0	0	0	0	0	0	176	49.0711	433	368	7	-9.9061	1.74683	7
1755	2249	6767	MV Bon Pigall	22	3.26731	41.9333	10:51:31	2010-05-30	-162.9	-156.712	1	1	1	0001.mpg	Video 2.m2v	1	1	0	0	0	1	0	0	0	0	0	0	176	32.3243	433	361	7	4.13103	1.19272	7
1756	2250	6860	MV Bon Pigall	22	3.26723	41.9331	10:52:18	2010-05-30	-162.1	-174.092	1	1	1	0001.mpg	Video 2.m2v	1	1	0	0	0	0	0	0	0	0	0	0	154	41.581	301	270	19	2.69384	1.38314	19
1757	2251	7302	MV Bon Pigall	22	3.26722	41.9331	10:55:59	2010-05-30	-167.3	-172.747	1	1	1	0001.mpg	Video 2.m2v	1	1	0	0	0	0	0	0	1	0	1	0	154	31.9001	258	263	19	-6.36873	1.21533	19
1758	2252	7306	MV Bon Pigall	22	3.26716	41.933	10:56:01	2010-05-30	-166.3	-172.736	1	1	1	0001.mpg	Video 2.m2v	1	1	0	0	0	0	0	0	1	0	1	0	166	41.7943	367	270	19	5.40018	1.4224	19
1759	2253	7318	MV Bon Pigall	22	3.2672	41.9332	10:56:07	2010-05-30	-168.1	-165.607	1	1	1	0001.mpg	Video 2.m2v	1	1	0	0	0	0	0	0	1	0	1	0	154	41.9752	323	298	19	19.8814	1.37699	19
1760	2254	7319	MV Bon Pigall	22	3.26721	41.9332	10:56:07	2010-05-30	-168.1	-159.498	1	1	1	0001.mpg	Video 2.m2v	1	1	0	0	0	0	0	0	1	0	1	0	154	38.6988	345	326	7	11.0875	1.30791	7
1761	2255	8031	MV Bon Pigall	22	3.26676	41.9331	11:02:03	2010-05-30	-151.4	-154.563	1	1	0	0001.mpg		1	1	0	0	0	0	0	0	0	0	0	0	184	27.9735	170	249	7	8.53119	1.15386	7
1762	2256	8052	MV Bon Pigall	22	3.26678	41.9332	11:02:14	2010-05-30	-151.4	-155.106	1	1	0	0001.mpg		1	1	0	0	0	0	0	0	0	0	0	0	184	29.8916	82	235	7	-20.1625	1.20541	7
1763	2257	8206	MV Bon Pigall	22	3.26673	41.933	11:03:31	2010-05-30	-148.4	-155.3	1	1	0	0001.mpg		1	1	0	0	0	0	0	0	0	0	0	0	179	24.5395	214	249	7	18.8437	1.11546	7
1764	2258	8222	MV Bon Pigall	22	3.26678	41.9331	11:03:39	2010-05-30	-150.7	-154.563	1	1	0	0001.mpg		1	1	0	0	0	0	0	0	0	0	0	0	184	27.9735	170	249	7	8.53119	1.15386	7
1765	2259	8225	MV Bon Pigall	22	3.26672	41.9331	11:03:40	2010-05-30	-150.1	-152.381	1	1	0	0001.mpg		1	1	0	0	0	0	0	0	0	0	0	0	184	17.3108	148	242	7	15.2439	1.07468	7
1766	2260	8228	MV Bon Pigall	22	3.26675	41.933	11:03:42	2010-05-30	-149.8	-155.155	1	1	0	0001.mpg		1	1	0	0	0	0	0	0	0	0	0	0	179	27.5567	214	256	7	21.6376	1.15197	7
1767	2261	8234	MV Bon Pigall	22	3.26672	41.9331	11:03:45	2010-05-30	-149.2	-154.403	1	1	0	0001.mpg		1	1	0	0	0	1	0	0	0	0	0	0	179	19.6523	192	242	7	-0.0812531	1.07256	7
1768	2262	8237	MV Bon Pigall	22	3.26677	41.9331	11:03:46	2010-05-30	-151.1	-155.106	1	1	0	0001.mpg		1	1	0	0	0	0	0	0	0	0	0	0	184	29.8916	82	235	7	-20.1625	1.20541	7
1769	2263	8240	MV Bon Pigall	22	3.26669	41.933	11:03:48	2010-05-30	-148.2	-156.549	1	1	0	0001.mpg		1	1	0	0	0	0	0	0	0	0	0	0	179	23.8188	192	228	7	5.01871	1.1002	7
1770	2264	8243	MV Bon Pigall	22	3.26675	41.9332	11:03:49	2010-05-30	-150.6	-150.873	1	1	0	0001.mpg		1	1	0	0	0	0	0	0	0	0	0	0	184	32.4185	104	242	7	10.9625	1.20205	7
1771	2265	8286	MV Bon Pigall	22	3.2667	41.9331	11:04:11	2010-05-30	-150.6	-152.381	1	1	0	0001.mpg		1	1	0	0	0	0	0	0	0	0	0	0	184	17.3108	148	242	7	15.2439	1.07468	7
1772	2266	8289	MV Bon Pigall	22	3.26668	41.9331	11:04:12	2010-05-30	-149.8	-152.507	1	1	0	0001.mpg		1	1	0	0	0	0	0	0	0	0	0	0	184	17.0706	126	235	7	4.11863	1.05064	7
1773	2267	8292	MV Bon Pigall	22	3.26666	41.9331	11:04:14	2010-05-30	-149.3	-153.788	1	1	0	0001.mpg		1	1	0	0	0	0	0	0	0	0	0	0	179	20.3373	148	235	7	-2.72484	1.07091	7
1774	2268	8295	MV Bon Pigall	22	3.2667	41.9331	11:04:15	2010-05-30	-150.2	-152.507	1	1	0	0001.mpg		1	1	0	0	0	0	0	0	0	0	0	0	184	17.0706	126	235	7	4.11863	1.05064	7
1775	2269	8298	MV Bon Pigall	22	3.26668	41.9331	11:04:17	2010-05-30	-150.1	-152.507	1	1	0	0001.mpg		1	1	0	0	0	0	0	0	0	0	0	0	184	17.0706	126	235	7	4.11863	1.05064	7
1776	2270	8301	MV Bon Pigall	22	3.26665	41.9331	11:04:18	2010-05-30	-149.1	-151.532	1	1	0	0001.mpg		1	1	0	0	0	0	0	0	0	0	0	0	184	20.5359	104	228	7	2.17505	1.07245	7
1777	2271	8311	MV Bon Pigall	22	3.26662	41.933	11:04:23	2010-05-30	-147.9	-156.333	1	1	0	0001.mpg		1	1	0	0	0	0	0	0	0	0	0	0	179	24.2776	148	214	7	-7.46231	1.10532	7
1778	2272	8320	MV Bon Pigall	22	3.26666	41.9331	11:04:28	2010-05-30	-150.5	-152.011	1	1	0	0001.mpg		1	1	0	0	0	0	0	0	0	0	0	0	184	16.0259	104	235	7	-5.75628	1.05199	7
1779	2273	8323	MV Bon Pigall	22	3.26671	41.9332	11:04:29	2010-05-30	-151.3	-152.703	1	1	0	0001.mpg		1	1	0	0	0	0	0	0	0	0	0	0	184	23.8653	82	235	7	-7.9813	1.13859	7
1780	2274	8326	MV Bon Pigall	22	3.26661	41.933	11:04:31	2010-05-30	-147.6	-156.333	1	1	0	0001.mpg		1	1	0	0	0	0	0	0	0	0	0	0	179	24.2776	148	214	7	-7.46231	1.10532	7
1781	2275	8329	MV Bon Pigall	22	3.2667	41.9332	11:04:32	2010-05-30	-151.4	-147.961	1	1	0	0001.mpg		1	1	0	0	0	0	0	0	0	0	0	0	184	34.5576	82	235	7	-12.675	1.23553	7
1782	2276	8332	MV Bon Pigall	22	3.26665	41.933	11:04:34	2010-05-30	-148.8	-156.333	1	1	0	0001.mpg		1	1	0	0	0	0	0	0	0	0	0	0	179	24.2776	148	214	7	-7.46231	1.10532	7
1783	2277	8335	MV Bon Pigall	22	3.26667	41.9331	11:04:35	2010-05-30	-150.3	-152.011	1	1	0	0001.mpg		1	1	0	0	0	0	0	0	0	0	0	0	184	16.0259	104	235	7	-5.75628	1.05199	7
1784	2278	8338	MV Bon Pigall	22	3.26666	41.9331	11:04:37	2010-05-30	-150.1	-151.175	1	1	0	0001.mpg		1	1	0	0	0	0	0	0	0	0	0	0	184	22.6988	82	228	7	-1.54381	1.10199	7
1785	2279	8341	MV Bon Pigall	22	3.26668	41.933	11:04:38	2010-05-30	-148.7	-156.549	1	1	0	0001.mpg		1	1	0	0	0	0	0	0	0	0	0	0	179	23.8188	192	228	7	5.01871	1.1002	7
1786	2280	8344	MV Bon Pigall	22	3.26671	41.9332	11:04:40	2010-05-30	-150.9	-148.9	1	1	0	0001.mpg		1	1	0	0	0	0	0	0	0	0	0	0	184	37.8412	104	249	7	-4.7061	1.29383	7
1787	2281	8354	MV Bon Pigall	22	3.26669	41.9332	11:04:45	2010-05-30	-150.6	-151.175	1	1	0	0001.mpg		1	1	0	0	0	1	0	0	0	0	0	0	184	22.6988	82	228	7	-1.54381	1.10199	7
1788	2282	8357	MV Bon Pigall	22	3.26664	41.933	11:04:46	2010-05-30	-148.8	-154.559	1	1	0	0001.mpg		1	1	0	0	0	1	0	0	0	0	0	0	179	26.043	148	221	7	-3.12519	1.11976	7
1789	2283	8367	MV Bon Pigall	22	3.26665	41.933	11:04:51	2010-05-30	-148.4	-156.333	1	1	0	0001.mpg		1	1	0	0	0	1	0	0	0	0	0	0	179	24.2776	148	214	7	-7.46231	1.10532	7
1790	2284	8370	MV Bon Pigall	22	3.26668	41.9331	11:04:53	2010-05-30	-150.9	-152.011	1	1	0	0001.mpg		1	1	0	0	0	1	0	0	0	0	0	0	184	16.0259	104	235	7	-5.75628	1.05199	7
1791	2285	8373	MV Bon Pigall	22	3.26667	41.9331	11:04:54	2010-05-30	-150.3	-152.011	1	1	0	0001.mpg		1	1	0	0	0	1	0	0	0	0	0	0	184	16.0259	104	235	7	-5.75628	1.05199	7
1792	2286	8376	MV Bon Pigall	22	3.26667	41.9331	11:04:56	2010-05-30	-149.8	-153.788	1	1	0	0001.mpg		1	1	0	0	0	1	0	0	0	0	0	0	179	20.3373	148	235	7	-2.72484	1.07091	7
1793	2287	8379	MV Bon Pigall	22	3.26666	41.9331	11:04:57	2010-05-30	-150.2	-152.011	1	1	0	0001.mpg		1	1	0	0	0	1	0	0	0	0	0	0	184	16.0259	104	235	7	-5.75628	1.05199	7
1794	2288	8385	MV Bon Pigall	22	3.26617	41.9331	11:05:00	2010-05-30	-135.7	-130.643	1	1	0	0001.mpg		1	1	0	0	0	1	0	0	1	1	0	0	223	30.5503	170	228	7	1.11866	1.22951	7
1795	2289	8388	MV Bon Pigall	22	3.26667	41.9332	11:05:02	2010-05-30	-150.7	-150.125	1	1	0	0001.mpg		1	1	0	0	0	1	0	0	1	1	0	0	184	29.3817	60	228	7	-15.9062	1.15952	7
1796	2290	8400	MV Bon Pigall	22	3.26674	41.933	11:05:08	2010-05-30	-149.6	-157.486	1	1	0	0001.mpg		1	1	0	0	0	1	0	0	1	1	0	0	179	27.9795	214	235	7	-0.106049	1.13943	7
1797	2291	8417	MV Bon Pigall	22	3.26625	41.9331	11:05:16	2010-05-30	-138.6	-138.568	1	1	0	0001.mpg		1	1	0	0	0	1	0	0	1	1	0	0	223	33.8227	104	214	7	10.2877	1.21196	7
1798	2292	8420	MV Bon Pigall	22	3.26664	41.9332	11:05:18	2010-05-30	-150.2	-149.614	1	1	0	0001.mpg		1	1	0	0	0	1	0	0	1	1	0	0	184	28.3995	82	228	7	-2.72493	1.14109	7
1799	2293	8423	MV Bon Pigall	22	3.26665	41.9331	11:05:19	2010-05-30	-149.6	-151.532	1	1	0	0001.mpg		1	1	0	0	0	1	0	0	1	1	0	0	184	20.5359	104	228	7	2.17505	1.07245	7
1800	2294	8426	MV Bon Pigall	22	3.26663	41.933	11:05:21	2010-05-30	-149	-154.559	1	1	0	0001.mpg		1	1	0	0	0	1	0	0	1	1	0	0	179	26.043	148	221	7	-3.12519	1.11976	7
1801	2295	8435	MV Bon Pigall	22	3.26663	41.9331	11:05:25	2010-05-30	-149.9	-151.06	1	1	0	0001.mpg		1	1	0	0	0	0	0	0	0	0	0	0	184	22.6075	82	221	7	-10.9562	1.09092	7
1802	2296	8438	MV Bon Pigall	22	3.26664	41.9331	11:05:27	2010-05-30	-149.7	-151.532	1	1	0	0001.mpg		1	1	0	0	0	0	0	0	0	0	0	0	184	20.5359	104	228	7	2.17505	1.07245	7
1803	2297	8441	MV Bon Pigall	22	3.26664	41.9332	11:05:28	2010-05-30	-150.1	-147.946	1	1	0	0001.mpg		1	1	0	0	0	0	0	0	0	0	0	0	184	32.6988	82	235	7	2.29378	1.19252	7
1804	2298	8444	MV Bon Pigall	22	3.26663	41.9329	11:05:30	2010-05-30	-146.6	-158.062	1	1	0	0001.mpg		1	1	0	0	0	0	0	0	0	0	0	0	179	31.9345	170	214	7	1.72501	1.20614	7
1805	2299	8447	MV Bon Pigall	22	3.26663	41.9331	11:05:31	2010-05-30	-150	-151.06	1	1	0	0001.mpg		1	1	0	0	0	0	0	0	0	0	0	0	184	22.6075	82	221	7	-10.9562	1.09092	7
1806	2300	8450	MV Bon Pigall	22	3.26668	41.9333	11:05:33	2010-05-30	-150.7	-147.961	1	1	0	0001.mpg		1	3	1	0	0	0	0	0	0	0	0	0	184	34.5576	82	235	7	-12.675	1.23553	7
1807	2301	8453	MV Bon Pigall	22	3.2666	41.9328	11:05:34	2010-05-30	-144.3	-163.091	1	1	0	0001.mpg		1	3	1	0	0	0	0	0	0	0	0	0	183	33.4134	170	186	19	16.2874	1.21059	19
1808	2302	8456	MV Bon Pigall	22	3.26664	41.9333	11:05:36	2010-05-30	-149.8	-141.741	1	1	0	0001.mpg		1	3	1	0	0	0	0	0	0	0	0	0	180	31.3211	126	256	7	0.156403	1.18061	7
1809	2303	8479	MV Bon Pigall	22	3.2667	41.9331	11:05:47	2010-05-30	-151.6	-152.381	1	1	0	0001.mpg		1	3	1	0	0	0	0	0	0	0	0	0	184	17.3108	148	242	7	15.2439	1.07468	7
1810	2304	8482	MV Bon Pigall	22	3.26668	41.9331	11:05:49	2010-05-30	-150.7	-152.507	1	1	0	0001.mpg		1	3	1	0	0	0	0	0	0	0	0	0	184	17.0706	126	235	7	4.11863	1.05064	7
1811	2305	8491	MV Bon Pigall	22	3.26662	41.9331	11:05:53	2010-05-30	-149.5	-151.532	1	1	0	0001.mpg		1	3	1	0	0	0	0	0	0	0	0	0	184	20.5359	104	228	7	2.17505	1.07245	7
1812	2306	8494	MV Bon Pigall	22	3.2666	41.9331	11:05:55	2010-05-30	-148.6	-151.189	1	1	0	0001.mpg		1	3	1	0	0	0	0	0	0	0	0	0	179	30.2069	126	221	7	7.2876	1.16869	7
1813	2307	8497	MV Bon Pigall	22	3.26664	41.9331	11:05:56	2010-05-30	-149.7	-152.675	1	1	0	0001.mpg		1	3	1	0	0	0	0	0	0	0	0	0	179	25.1674	126	228	7	2.29988	1.11235	7
1814	2308	8500	MV Bon Pigall	22	3.2666	41.9331	11:05:58	2010-05-30	-149.1	-149.33	1	1	0	0001.mpg		1	3	1	0	0	0	0	0	0	0	0	0	184	26.1249	82	221	7	-8.25634	1.13836	7
1815	2309	8503	MV Bon Pigall	22	3.26659	41.9331	11:05:59	2010-05-30	-148.2	-150.234	1	1	0	0001.mpg		1	3	1	0	0	0	0	0	0	0	0	0	184	27.2841	104	221	7	-5.48115	1.13072	7
1816	2310	8506	MV Bon Pigall	22	3.26661	41.9331	11:06:01	2010-05-30	-148.6	-151.532	1	1	0	0001.mpg		1	3	1	0	0	0	0	0	0	0	0	0	184	20.5359	104	228	7	2.17505	1.07245	7
1817	2311	8509	MV Bon Pigall	22	3.26669	41.9333	11:06:02	2010-05-30	-150.3	-147.961	1	1	0	0001.mpg		1	3	1	0	0	0	0	0	0	0	0	0	184	34.5576	82	235	7	-12.675	1.23553	7
1818	2312	8512	MV Bon Pigall	22	3.26661	41.9332	11:06:04	2010-05-30	-148.4	-149.614	1	1	0	0001.mpg		1	3	1	0	0	0	0	0	0	0	0	0	184	28.3995	82	228	7	-2.72493	1.14109	7
1819	2313	8515	MV Bon Pigall	22	3.26659	41.9331	11:06:05	2010-05-30	-147.2	-150.234	1	1	0	0001.mpg		1	3	1	0	0	0	0	0	0	0	0	0	184	27.2841	104	221	7	-5.48115	1.13072	7
1820	2314	8552	MV Bon Pigall	22	3.26676	41.9334	11:06:24	2010-05-30	-149.6	-136.582	1	1	0	0001.mpg		1	3	1	0	0	0	0	0	0	0	0	0	180	33.7793	258	312	7	-0.962448	1.24105	7
1821	2315	8558	MV Bon Pigall	22	3.2666	41.9331	11:06:27	2010-05-30	-148.4	-149.33	1	1	0	0001.mpg		1	3	1	0	0	0	0	0	0	0	0	0	184	26.1249	82	221	7	-8.25634	1.13836	7
1822	2316	8561	MV Bon Pigall	22	3.26663	41.933	11:06:28	2010-05-30	-147.7	-156.333	1	1	0	0001.mpg		1	3	1	0	0	0	0	0	0	0	0	0	179	24.2776	148	214	7	-7.46231	1.10532	7
1823	2317	8570	MV Bon Pigall	22	3.26663	41.933	11:06:33	2010-05-30	-148.8	-154.559	1	1	0	0001.mpg		1	3	1	0	0	0	0	0	0	0	0	0	179	26.043	148	221	7	-3.12519	1.11976	7
1824	2318	8573	MV Bon Pigall	22	3.26663	41.9331	11:06:34	2010-05-30	-149.6	-151.06	1	1	0	0001.mpg		1	3	1	0	0	0	0	0	0	0	0	0	184	22.6075	82	221	7	-10.9562	1.09092	7
1825	2319	8576	MV Bon Pigall	22	3.26663	41.933	11:06:36	2010-05-30	-148.8	-152.675	1	1	0	0001.mpg		1	3	1	0	0	0	0	0	0	0	0	0	179	25.1674	126	228	7	2.29988	1.11235	7
1826	2320	8579	MV Bon Pigall	22	3.26661	41.9331	11:06:37	2010-05-30	-149	-149.614	1	1	0	0001.mpg		1	3	1	0	0	0	0	0	0	0	0	0	184	28.3995	82	228	7	-2.72493	1.14109	7
1827	2321	8582	MV Bon Pigall	22	3.26661	41.9331	11:06:39	2010-05-30	-148.3	-152.675	1	1	0	0001.mpg		1	3	1	0	0	0	0	0	0	0	0	0	179	25.1674	126	228	7	2.29988	1.11235	7
1828	2322	8585	MV Bon Pigall	22	3.26661	41.9331	11:06:40	2010-05-30	-149	-151.06	1	1	0	0001.mpg		1	3	1	0	0	0	0	0	0	0	0	0	184	22.6075	82	221	7	-10.9562	1.09092	7
1829	2323	8588	MV Bon Pigall	22	3.26658	41.9331	11:06:42	2010-05-30	-147.4	-151.189	1	1	0	0001.mpg		1	3	1	0	0	0	0	0	0	0	0	0	179	30.2069	126	221	7	7.2876	1.16869	7
1830	2324	8591	MV Bon Pigall	22	3.26663	41.9332	11:06:43	2010-05-30	-148.9	-149.614	1	1	0	0001.mpg		1	3	1	0	0	0	0	0	0	0	0	0	184	28.3995	82	228	7	-2.72493	1.14109	7
1831	2325	8594	MV Bon Pigall	22	3.26656	41.933	11:06:45	2010-05-30	-146.5	-151.189	1	1	0	0001.mpg		1	3	1	0	0	0	0	0	0	0	0	0	179	30.2069	126	221	7	7.2876	1.16869	7
1832	2326	8597	MV Bon Pigall	22	3.26661	41.9331	11:06:46	2010-05-30	-148.4	-151.06	1	1	0	0001.mpg		1	3	1	0	0	0	0	0	0	0	0	0	184	22.6075	82	221	7	-10.9562	1.09092	7
1833	2327	8601	MV Bon Pigall	22	3.26661	41.9331	11:06:48	2010-05-30	-148.5	-151.06	1	1	0	0001.mpg		1	3	1	0	0	0	0	0	0	0	0	0	184	22.6075	82	221	7	-10.9562	1.09092	7
1834	2328	8603	MV Bon Pigall	22	3.26656	41.9331	11:06:49	2010-05-30	-146.7	-151.189	1	1	0	0001.mpg		1	3	1	0	0	0	0	0	0	0	0	0	179	30.2069	126	221	7	7.2876	1.16869	7
1835	2329	8606	MV Bon Pigall	22	3.26661	41.9332	11:06:51	2010-05-30	-149.1	-147.946	1	1	0	0001.mpg		1	3	1	0	0	0	0	0	0	0	0	0	184	32.6988	82	235	7	2.29378	1.19252	7
1836	2330	8609	MV Bon Pigall	22	3.26656	41.933	11:06:52	2010-05-30	-146.4	-153.597	1	1	0	0001.mpg		1	3	1	0	0	0	0	0	0	0	0	0	179	31.5119	126	214	7	-13.7062	1.18001	7
1837	2331	8612	MV Bon Pigall	22	3.26664	41.9332	11:06:54	2010-05-30	-149.9	-147.946	1	1	0	0001.mpg		1	3	1	0	0	0	0	0	0	0	0	0	184	32.6988	82	235	7	2.29378	1.19252	7
1838	2332	8615	MV Bon Pigall	22	3.26656	41.9331	11:06:55	2010-05-30	-147.5	-150.234	1	1	0	0001.mpg		1	3	1	0	0	0	0	0	0	0	0	0	184	27.2841	104	221	7	-5.48115	1.13072	7
1839	2333	8618	MV Bon Pigall	22	3.2666	41.9331	11:06:57	2010-05-30	-148.5	-151.189	1	1	0	0001.mpg		1	3	1	0	0	0	0	0	0	0	0	0	179	30.2069	126	221	7	7.2876	1.16869	7
1840	2334	8621	MV Bon Pigall	22	3.26663	41.9332	11:06:58	2010-05-30	-149.7	-146.143	1	1	0	0001.mpg		1	3	1	0	0	0	0	0	0	0	0	0	184	33.449	82	235	7	-1.3751	1.2139	7
1841	2335	8624	MV Bon Pigall	22	3.26659	41.933	11:07:00	2010-05-30	-146.9	-154.968	1	1	0	0001.mpg		1	3	1	0	0	0	0	0	0	0	0	0	179	29.0501	126	214	7	3.21236	1.15071	7
1842	2336	8627	MV Bon Pigall	22	3.26661	41.9332	11:07:01	2010-05-30	-149.2	-149.614	1	1	0	0001.mpg		1	3	1	0	0	0	0	0	0	0	0	0	184	28.3995	82	228	7	-2.72493	1.14109	7
1843	2337	8632	MV Bon Pigall	22	3.26661	41.9331	11:07:04	2010-05-30	-148.1	-151.532	1	1	0	0001.mpg		1	3	1	0	0	0	0	0	0	0	0	0	184	20.5359	104	228	7	2.17505	1.07245	7
1844	2338	8635	MV Bon Pigall	22	3.2666	41.9331	11:07:05	2010-05-30	-148.3	-149.33	1	1	0	0001.mpg		1	3	1	0	0	0	0	0	0	0	0	0	184	26.1249	82	221	7	-8.25634	1.13836	7
1845	2339	8638	MV Bon Pigall	22	3.26658	41.9331	11:07:07	2010-05-30	-147.1	-150.234	1	1	0	0001.mpg		1	3	1	0	0	0	0	0	0	0	0	0	184	27.2841	104	221	7	-5.48115	1.13072	7
1846	2340	8641	MV Bon Pigall	22	3.26659	41.9331	11:07:08	2010-05-30	-147.4	-149.33	1	1	0	0001.mpg		1	3	1	0	0	0	0	0	0	0	0	0	184	26.1249	82	221	7	-8.25634	1.13836	7
1847	2341	8644	MV Bon Pigall	22	3.26661	41.9331	11:07:10	2010-05-30	-148	-151.06	1	1	0	0001.mpg		1	3	1	0	0	0	0	0	0	0	0	0	184	22.6075	82	221	7	-10.9562	1.09092	7
1848	2342	8647	MV Bon Pigall	22	3.26653	41.9331	11:07:11	2010-05-30	-145.9	-146.866	1	1	0	0001.mpg		1	3	1	0	0	0	0	0	0	0	0	0	0	26.3067	104	228	7	15.1689	1.14788	7
1849	2343	8650	MV Bon Pigall	22	3.26664	41.9331	11:07:13	2010-05-30	-148.8	-151.06	1	1	0	0001.mpg		1	3	1	0	0	0	0	0	0	0	0	0	184	22.6075	82	221	7	-10.9562	1.09092	7
1850	2344	8653	MV Bon Pigall	22	3.26657	41.9331	11:07:14	2010-05-30	-147.4	-149.33	1	1	0	0001.mpg		1	3	1	0	0	0	0	0	0	0	0	0	184	26.1249	82	221	7	-8.25634	1.13836	7
1851	2345	8657	MV Bon Pigall	22	3.26643	41.9332	11:07:16	2010-05-30	-149.6	-139.758	1	1	0	0001.mpg		1	3	1	0	0	0	0	0	0	0	0	0	0	43.4484	148	242	7	28.0001	1.42965	7
1852	2346	8660	MV Bon Pigall	22	3.26659	41.9331	11:07:18	2010-05-30	-147.9	-150.234	1	1	0	0001.mpg		1	3	1	0	0	0	0	0	0	0	0	0	184	27.2841	104	221	7	-5.48115	1.13072	7
1853	2347	8662	MV Bon Pigall	22	3.26658	41.9331	11:07:19	2010-05-30	-147.9	-149.33	1	1	0	0001.mpg		1	3	1	0	0	0	0	0	0	0	0	0	184	26.1249	82	221	7	-8.25634	1.13836	7
1854	2348	8666	MV Bon Pigall	22	3.26654	41.9332	11:07:21	2010-05-30	-146.9	-147.559	1	1	0	0001.mpg		1	3	1	0	0	0	0	0	0	0	0	0	0	33.6776	38	214	7	-45.2814	1.31661	7
1855	2349	8669	MV Bon Pigall	22	3.26653	41.9332	11:07:22	2010-05-30	-147.4	-143.137	1	1	0	0001.mpg		1	3	1	0	0	0	0	0	0	0	0	0	0	44.5014	104	235	7	18.919	1.44481	7
1856	2350	8688	MV Bon Pigall	22	3.26646	41.9328	11:07:32	2010-05-30	-137.4	-164.287	1	1	0	0001.mpg		1	3	1	0	0	0	0	0	0	0	0	0	225	25.7751	148	165	19	5.16863	1.12477	19
1857	2351	8691	MV Bon Pigall	22	3.26659	41.933	11:07:33	2010-05-30	-147.4	-153.597	1	1	0	0001.mpg		1	3	1	0	0	0	0	0	0	0	0	0	179	31.5119	126	214	7	-13.7062	1.18001	7
1858	2352	8694	MV Bon Pigall	22	3.26657	41.9332	11:07:35	2010-05-30	-147.9	-143.985	1	1	0	0001.mpg		1	3	1	0	0	0	0	0	0	0	0	0	184	36.5922	104	235	7	1.42508	1.25496	7
1859	2353	8703	MV Bon Pigall	22	3.26654	41.933	11:07:39	2010-05-30	-145.8	-151.479	1	1	0	0001.mpg		1	3	1	0	0	0	0	0	0	0	0	0	115	32.3834	126	214	7	11.2124	1.20235	7
1860	2354	8706	MV Bon Pigall	22	3.26661	41.9332	11:07:41	2010-05-30	-148.7	-146.143	1	1	0	0001.mpg		1	3	1	0	0	0	0	0	0	0	0	0	184	33.449	82	235	7	-1.3751	1.2139	7
1861	2355	8709	MV Bon Pigall	22	3.26658	41.933	11:07:42	2010-05-30	-146.9	-151.189	1	1	0	0001.mpg		1	3	1	0	0	0	0	0	0	0	0	0	179	30.2069	126	221	7	7.2876	1.16869	7
1862	2356	8806	MV Bon Pigall	22	3.26655	41.9331	11:08:31	2010-05-30	-145.8	-146.866	1	1	0	0001.mpg		1	3	1	0	0	0	0	0	0	0	0	0	0	26.3067	104	228	7	15.1689	1.14788	7
1863	2357	8808	MV Bon Pigall	22	3.26652	41.9331	11:08:32	2010-05-30	-144.8	-148.008	1	1	0	0001.mpg		1	3	1	0	0	0	0	0	0	0	0	0	0	29.5378	104	228	7	5.9063	1.15313	7
1864	2358	8811	MV Bon Pigall	22	3.26653	41.9331	11:08:33	2010-05-30	-145.3	-146.866	1	1	0	0001.mpg		1	3	1	0	0	0	0	0	0	0	0	0	0	26.3067	104	228	7	15.1689	1.14788	7
1865	2359	8814	MV Bon Pigall	22	3.26653	41.9332	11:08:35	2010-05-30	-145.5	-143.137	1	1	0	0001.mpg		1	3	1	0	0	0	0	0	0	0	0	0	0	44.5014	104	235	7	18.919	1.44481	7
1866	2360	8817	MV Bon Pigall	22	3.2665	41.9331	11:08:36	2010-05-30	-144.7	-146.461	1	1	0	0001.mpg		1	3	1	0	0	0	0	0	0	0	0	0	0	31.9024	104	221	7	-8.78744	1.20705	7
1867	2361	8820	MV Bon Pigall	22	3.26655	41.9331	11:08:38	2010-05-30	-146.5	-146.866	1	1	0	0001.mpg		1	3	1	0	0	0	0	0	0	0	0	0	0	26.3067	104	228	7	15.1689	1.14788	7
1868	2362	8823	MV Bon Pigall	22	3.26655	41.9332	11:08:39	2010-05-30	-146.5	-143.137	1	1	0	0001.mpg		1	3	1	0	0	0	0	0	0	0	0	0	0	44.5014	104	235	7	18.919	1.44481	7
1869	2363	8826	MV Bon Pigall	22	3.26648	41.933	11:08:41	2010-05-30	-144	-147.779	1	1	0	0001.mpg		1	3	1	0	0	0	0	0	0	0	0	0	115	33.0722	126	221	7	21.9873	1.23629	7
1870	2364	8829	MV Bon Pigall	22	3.26656	41.9331	11:08:42	2010-05-30	-146.9	-149.33	1	1	0	0001.mpg		1	3	1	0	0	0	0	0	0	0	0	0	184	26.1249	82	221	7	-8.25634	1.13836	7
1871	2365	8833	MV Bon Pigall	22	3.26654	41.9332	11:08:44	2010-05-30	-146.5	-143.137	1	1	0	0001.mpg		1	3	1	0	0	0	0	0	0	0	0	0	0	44.5014	104	235	7	18.919	1.44481	7
1872	2366	8842	MV Bon Pigall	22	3.26651	41.9332	11:08:49	2010-05-30	-145.2	-145.149	1	1	0	0001.mpg		1	3	1	0	0	0	0	0	0	0	0	0	0	43.5579	60	214	7	-47.575	1.48835	7
1873	2367	8845	MV Bon Pigall	22	3.26656	41.9331	11:08:50	2010-05-30	-146	-148.008	1	1	0	0001.mpg		1	3	1	0	0	0	0	0	0	0	0	0	0	29.5378	104	228	7	5.9063	1.15313	7
1874	2368	8848	MV Bon Pigall	22	3.26652	41.9332	11:08:52	2010-05-30	-145.5	-147.559	1	1	0	0001.mpg		1	3	1	0	0	0	0	0	0	0	0	0	0	33.6776	38	214	7	-45.2814	1.31661	7
1875	2369	8851	MV Bon Pigall	22	3.2665	41.9331	11:08:53	2010-05-30	-144.4	-146.461	1	1	0	0001.mpg		1	3	1	0	0	0	0	0	0	0	0	0	0	31.9024	104	221	7	-8.78744	1.20705	7
1876	2370	8854	MV Bon Pigall	22	3.26652	41.9332	11:08:55	2010-05-30	-145.1	-141.074	1	1	0	0001.mpg		1	3	1	0	0	0	0	0	0	0	0	0	0	40.8542	126	242	7	4.0123	1.33243	7
1877	2371	8858	MV Bon Pigall	22	3.26653	41.933	11:08:57	2010-05-30	-143.8	-153.61	1	1	0	0001.mpg		1	3	1	0	0	0	0	0	0	0	0	0	115	25.9986	126	207	7	-1.7374	1.13444	7
1878	2372	8860	MV Bon Pigall	22	3.2665	41.9333	11:08:58	2010-05-30	-144.9	-136.687	1	1	0	0001.mpg		1	3	1	0	0	0	0	0	0	0	0	0	223	40.4944	170	256	7	-2.0812	1.34159	7
1879	2373	8863	MV Bon Pigall	22	3.26653	41.9331	11:08:59	2010-05-30	-145.5	-146.866	1	1	0	0001.mpg		1	3	1	0	0	0	0	0	0	0	0	0	0	26.3067	104	228	7	15.1689	1.14788	7
1880	2374	8866	MV Bon Pigall	22	3.26653	41.9331	11:09:01	2010-05-30	-145	-149.416	1	1	0	0001.mpg		1	3	1	0	0	0	0	0	0	0	0	0	115	31.8314	126	221	7	4.94375	1.19465	7
1881	2375	8869	MV Bon Pigall	22	3.26648	41.9332	11:09:02	2010-05-30	-145.1	-137.778	1	1	0	0001.mpg		1	3	1	0	0	0	0	0	0	0	0	0	0	39.717	170	256	7	24.8375	1.34051	7
1882	2376	8872	MV Bon Pigall	22	3.26652	41.9331	11:09:04	2010-05-30	-145.6	-148.008	1	1	0	0001.mpg		1	3	1	0	0	0	0	0	0	0	0	0	0	29.5378	104	228	7	5.9063	1.15313	7
1883	2377	8875	MV Bon Pigall	22	3.26647	41.9331	11:09:05	2010-05-30	-144.8	-144.994	1	1	0	0001.mpg		1	3	1	0	0	0	0	0	0	0	0	0	0	34.5592	104	228	7	6.16865	1.26152	7
1884	2378	8878	MV Bon Pigall	22	3.26651	41.9332	11:09:07	2010-05-30	-145.5	-145.149	1	1	0	0001.mpg		1	3	1	0	0	0	0	0	0	0	0	0	0	43.5579	60	214	7	-47.575	1.48835	7
1885	2379	8881	MV Bon Pigall	22	3.2665	41.9331	11:09:08	2010-05-30	-145.4	-144.994	1	1	0	0001.mpg		1	3	1	0	0	0	0	0	0	0	0	0	0	34.5592	104	228	7	6.16865	1.26152	7
1886	2380	8884	MV Bon Pigall	22	3.26647	41.9332	11:09:10	2010-05-30	-147.4	-145.149	1	1	0	0001.mpg		1	3	1	0	0	0	0	0	0	0	0	0	0	43.5579	60	214	7	-47.575	1.48835	7
1887	2381	8887	MV Bon Pigall	22	3.26651	41.9331	11:09:11	2010-05-30	-145.1	-144.994	1	1	0	0001.mpg		1	3	1	0	0	0	0	0	0	0	0	0	0	34.5592	104	228	7	6.16865	1.26152	7
1888	2382	8890	MV Bon Pigall	22	3.26648	41.9331	11:09:13	2010-05-30	-144.7	-145.149	1	1	0	0001.mpg		1	3	1	0	0	0	0	0	0	0	0	0	0	43.5579	60	214	7	-47.575	1.48835	7
1889	2383	8893	MV Bon Pigall	22	3.26648	41.9332	11:09:14	2010-05-30	-145.1	-145.149	1	1	0	0001.mpg		1	3	1	0	0	0	0	0	0	0	0	0	0	43.5579	60	214	7	-47.575	1.48835	7
1890	2385	8909	MV Bon Pigall	22	3.26666	41.9333	11:09:22	2010-05-30	-154.6	-144.648	1	1	0	0001.mpg		1	3	1	0	0	0	0	0	0	0	0	0	180	34.4779	126	256	7	9.74398	1.22563	7
1891	2386	8919	MV Bon Pigall	22	3.26646	41.9332	11:09:27	2010-05-30	-144.4	-139.758	1	1	0	0001.mpg		1	3	1	0	0	0	0	0	0	0	0	0	0	43.4484	148	242	7	28.0001	1.42965	7
1892	2387	8928	MV Bon Pigall	22	3.26647	41.933	11:09:32	2010-05-30	-144	-147.779	1	1	0	0001.mpg		1	3	1	0	0	0	0	0	0	0	0	0	115	33.0722	126	221	7	21.9873	1.23629	7
1893	2388	8931	MV Bon Pigall	22	3.26649	41.9333	11:09:33	2010-05-30	-144.7	-136.687	1	1	0	0001.mpg		1	3	1	0	0	0	0	0	0	0	0	0	223	40.4944	170	256	7	-2.0812	1.34159	7
1894	2389	8934	MV Bon Pigall	22	3.26651	41.9331	11:09:35	2010-05-30	-145.2	-146.461	1	1	0	0001.mpg		1	3	1	0	0	0	0	0	0	0	0	0	0	31.9024	104	221	7	-8.78744	1.20705	7
1895	2390	8938	MV Bon Pigall	22	3.26646	41.9331	11:09:37	2010-05-30	-144.4	-139.758	1	1	0	0001.mpg		1	3	1	0	0	0	0	0	0	0	0	0	0	43.4484	148	242	7	28.0001	1.42965	7
1896	2391	8941	MV Bon Pigall	22	3.26648	41.9332	11:09:38	2010-05-30	-144.5	-140.673	1	1	0	0001.mpg		1	3	1	0	0	0	0	0	0	0	0	0	0	46.1522	126	242	7	7.77483	1.4809	7
1897	2392	8943	MV Bon Pigall	22	3.26651	41.9331	11:09:39	2010-05-30	-144.7	-148.008	1	1	0	0001.mpg		1	3	1	0	0	0	0	0	0	0	0	0	0	29.5378	104	228	7	5.9063	1.15313	7
1898	2393	8946	MV Bon Pigall	22	3.26646	41.9333	11:09:41	2010-05-30	-143.5	-132.929	1	1	0	0001.mpg		1	3	1	0	0	0	0	0	0	0	0	0	223	35.1099	214	270	7	40.6812	1.29698	7
1899	2394	8956	MV Bon Pigall	22	3.26652	41.9333	11:09:46	2010-05-30	-153.6	-137.809	1	1	0	0001.mpg		1	1	0	0	0	0	0	0	0	0	0	0	223	31.1125	126	249	7	-4.87509	1.23252	7
1900	2395	8965	MV Bon Pigall	22	3.26647	41.9331	11:09:50	2010-05-30	-143.3	-147.779	1	1	0	0001.mpg		1	1	0	0	0	0	0	0	0	0	0	0	115	33.0722	126	221	7	21.9873	1.23629	7
1901	2396	8974	MV Bon Pigall	22	3.2664	41.9335	11:09:55	2010-05-30	-148.6	-129.121	1	1	0	0001.mpg		1	1	0	0	0	0	0	0	0	0	0	0	86	17.615	148	242	7	-2.44384	1.0563	7
1902	2397	8990	MV Bon Pigall	22	3.26645	41.9332	11:10:03	2010-05-30	-142.6	-137.872	1	1	0	0001.mpg		1	1	0	0	0	0	0	0	0	0	0	0	0	41.9436	170	249	7	8.31261	1.38664	7
1903	2398	8994	MV Bon Pigall	22	3.26648	41.9331	11:10:05	2010-05-30	-142.5	-147.779	1	1	0	0001.mpg		1	1	0	0	0	0	0	0	0	0	0	0	115	33.0722	126	221	7	21.9873	1.23629	7
1904	2399	9003	MV Bon Pigall	22	3.2665	41.9331	11:10:09	2010-05-30	-142.4	-146.461	1	1	0	0001.mpg		1	1	0	0	0	0	0	0	0	0	0	0	0	31.9024	104	221	7	-8.78744	1.20705	7
1905	2400	9006	MV Bon Pigall	22	3.26643	41.9332	11:10:11	2010-05-30	-141.1	-137.872	1	1	0	0001.mpg		1	1	0	0	0	0	0	0	0	0	0	0	0	41.9436	170	249	7	8.31261	1.38664	7
1906	2401	9016	MV Bon Pigall	22	3.26642	41.9333	11:10:16	2010-05-30	-140.4	-136.652	1	1	0	0001.mpg		1	1	0	0	0	0	0	0	0	0	0	0	0	38.5357	170	249	7	-31.9123	1.33883	7
1907	2402	9019	MV Bon Pigall	22	3.26648	41.933	11:10:17	2010-05-30	-140.6	-153.1	1	1	0	0001.mpg		1	1	0	0	0	0	0	0	0	0	0	0	115	28.2066	82	200	7	-7.09381	1.15308	7
1908	2403	9022	MV Bon Pigall	22	3.26634	41.9333	11:10:19	2010-05-30	-140.7	-129.188	1	1	0	0001.mpg		1	3	1	0	0	0	0	0	0	0	0	0	223	17.9546	214	263	7	14.1437	1.07815	7
1909	2404	9025	MV Bon Pigall	22	3.26648	41.9331	11:10:20	2010-05-30	-141.7	-144.994	1	1	0	0001.mpg		1	3	1	0	0	0	0	0	0	0	0	0	0	34.5592	104	228	7	6.16865	1.26152	7
1910	2405	9031	MV Bon Pigall	22	3.26642	41.9332	11:10:23	2010-05-30	-143.5	-137.872	1	1	0	0001.mpg		1	3	1	0	0	0	0	0	0	0	0	0	0	41.9436	170	249	7	8.31261	1.38664	7
1911	2406	9068	MV Bon Pigall	22	3.26638	41.9331	11:10:42	2010-05-30	-140.1	-138.875	1	1	0	0001.mpg		1	1	0	0	1	0	0	0	0	0	0	0	0	41.7275	192	249	7	102.575	1.67174	7
1912	2407	9073	MV Bon Pigall	22	3.26642	41.9332	11:10:44	2010-05-30	-141.1	-137.872	1	1	0	0001.mpg		1	1	0	0	1	0	0	0	0	0	0	0	0	41.9436	170	249	7	8.31261	1.38664	7
1913	2408	9076	MV Bon Pigall	22	3.2664	41.9331	11:10:46	2010-05-30	-140.5	-138.875	1	1	0	0001.mpg		1	1	0	0	1	0	0	0	0	0	0	0	0	41.7275	192	249	7	102.575	1.67174	7
1914	2409	9085	MV Bon Pigall	22	3.26627	41.9331	11:10:50	2010-05-30	-137.9	-138.568	1	1	0	0001.mpg		1	1	0	0	1	0	0	0	0	0	0	0	223	33.8227	104	214	7	10.2877	1.21196	7
1915	2410	9095	MV Bon Pigall	22	3.26643	41.9331	11:10:55	2010-05-30	-140.8	-142.487	1	1	0	0001.mpg		1	1	0	0	1	0	0	0	0	0	0	0	0	41.7002	126	228	7	-15.8313	1.37907	7
1916	2411	9098	MV Bon Pigall	22	3.26637	41.9331	11:10:57	2010-05-30	-141.9	-138.875	1	1	0	0001.mpg		1	1	0	0	1	0	0	0	0	0	0	0	0	41.7275	192	249	7	102.575	1.67174	7
1917	2412	9670	MV Bon Pigall	22	3.26629	41.9331	11:15:43	2010-05-30	-129.5	-137.712	1	1	1	0001.mpg	Video 4.m2v	1	1	0	0	0	0	0	0	0	0	0	0	223	38.4817	126	221	7	-0.406361	1.28848	7
1918	2413	9676	MV Bon Pigall	22	3.26629	41.9332	11:15:46	2010-05-30	-129.7	-133.741	1	1	1	0001.mpg	Video 4.m2v	1	1	0	0	0	0	0	0	0	0	0	0	223	26.403	170	242	7	-14.3999	1.13725	7
1919	2414	9680	MV Bon Pigall	22	3.26632	41.9333	11:15:48	2010-05-30	-129.7	-130.572	1	1	1	0001.mpg	Video 4.m2v	1	1	0	0	0	0	0	0	0	0	0	0	223	23.8266	214	263	7	5.94368	1.10474	7
1920	2415	9691	MV Bon Pigall	22	3.26634	41.9333	11:15:53	2010-05-30	-129.8	-129.188	1	1	1	0001.mpg	Video 4.m2v	1	1	0	0	0	0	0	0	0	0	0	0	223	17.9546	214	263	7	14.1437	1.07815	7
1921	2416	9699	MV Bon Pigall	22	3.26629	41.9333	11:15:57	2010-05-30	-130.5	-129.723	1	1	1	0001.mpg	Video 4.m2v	1	1	0	0	0	0	0	0	0	0	0	0	143	21.1607	214	256	7	7.49369	1.07653	7
1922	2417	9709	MV Bon Pigall	22	3.26632	41.9333	11:16:02	2010-05-30	-129.9	-129.497	1	1	1	0001.mpg	Video 4.m2v	1	1	0	0	0	0	0	0	0	0	0	0	223	19.0774	192	256	7	3.93772	1.07972	7
1923	2418	9713	MV Bon Pigall	22	3.26629	41.9332	11:16:04	2010-05-30	-130.5	-131.533	1	1	1	0001.mpg	Video 4.m2v	1	1	0	0	0	0	0	0	0	0	0	0	223	26.1133	192	249	7	-0.731373	1.12533	7
1924	2419	9733	MV Bon Pigall	22	3.26632	41.9333	11:16:14	2010-05-30	-130.3	-129.188	1	1	1	0001.mpg	Video 4.m2v	1	1	0	0	0	0	0	0	0	0	0	0	223	17.9546	214	263	7	14.1437	1.07815	7
1925	2420	9735	MV Bon Pigall	22	3.26631	41.9333	11:16:15	2010-05-30	-130.2	-131.533	1	1	1	0001.mpg	Video 4.m2v	1	1	0	0	0	0	0	0	0	0	0	0	223	26.1133	192	249	7	-0.731373	1.12533	7
1926	2421	9820	MV Bon Pigall	22	3.26634	41.9332	11:16:58	2010-05-30	-130.1	-136.362	1	1	1	0001.mpg	Video 4.m2v	1	1	0	0	0	0	0	0	0	0	0	0	0	32.3001	170	242	7	8.01249	1.22063	7
1927	2422	9822	MV Bon Pigall	22	3.26637	41.9334	11:16:59	2010-05-30	-129.3	-132.055	1	1	1	0001.mpg	Video 4.m2v	1	1	0	0	0	0	0	0	0	0	0	0	223	25.9359	148	242	7	-6.24981	1.1555	7
1928	2423	9832	MV Bon Pigall	22	3.26632	41.9333	11:17:04	2010-05-30	-130.3	-130.572	1	1	1	0001.mpg	Video 4.m2v	1	1	0	0	0	0	0	0	0	0	0	0	223	23.8266	214	263	7	5.94368	1.10474	7
1929	2424	9834	MV Bon Pigall	22	3.26634	41.9333	11:17:05	2010-05-30	-130.1	-129.188	1	1	1	0001.mpg	Video 4.m2v	1	1	0	0	0	0	0	0	0	0	0	0	223	17.9546	214	263	7	14.1437	1.07815	7
1930	2425	9838	MV Bon Pigall	22	3.26633	41.9333	11:17:07	2010-05-30	-130.1	-129.188	1	1	1	0001.mpg	Video 4.m2v	1	1	0	0	0	0	0	0	0	0	0	0	223	17.9546	214	263	7	14.1437	1.07815	7
1931	2426	9856	MV Bon Pigall	22	3.26638	41.9333	11:17:16	2010-05-30	-129.8	-130.735	1	1	1	0001.mpg	Video 4.m2v	1	1	0	0	0	0	0	0	0	0	0	0	223	28.7722	192	256	7	18.9249	1.1581	7
1932	2427	9952	MV Bon Pigall	22	3.26629	41.9333	11:18:04	2010-05-30	-129.1	-129.723	1	1	1	0001.mpg	Video 4.m2v	1	1	0	0	0	0	0	0	0	0	0	0	143	21.1607	214	256	7	7.49369	1.07653	7
1933	2428	10013	MV Bon Pigall	22	3.26639	41.9334	11:18:34	2010-05-30	-127.4	-130.333	1	1	1	0001.mpg	Video 4.m2v	1	1	0	0	0	0	0	0	0	0	0	0	86	20.1298	126	242	7	4.494	1.07318	7
1934	2429	10170	MV Bon Pigall	22	3.26634	41.9335	11:19:53	2010-05-30	-125.6	-128.608	1	1	1	0001.mpg	Video 4.m2v	1	1	0	0	1	0	0	0	0	0	0	0	86	16.1753	126	235	7	2.83117	1.04665	7
1935	2430	10174	MV Bon Pigall	22	3.26631	41.9333	11:19:55	2010-05-30	-128.1	-129.723	1	1	1	0001.mpg	Video 4.m2v	1	1	0	0	1	0	0	0	0	0	0	0	143	21.1607	214	256	7	7.49369	1.07653	7
1936	2431	10176	MV Bon Pigall	22	3.2663	41.9333	11:19:56	2010-05-30	-128.7	-129.723	1	1	1	0001.mpg	Video 4.m2v	1	1	0	0	1	0	0	0	0	0	0	0	143	21.1607	214	256	7	7.49369	1.07653	7
1937	2432	10179	MV Bon Pigall	22	3.26636	41.9334	11:19:57	2010-05-30	-127.5	-130.421	1	1	1	0001.mpg	Video 4.m2v	1	1	0	0	1	0	0	0	0	0	0	0	223	21.0376	126	235	7	-7.15008	1.09849	7
1938	2433	10186	MV Bon Pigall	22	3.26634	41.9333	11:20:01	2010-05-30	-128	-129.188	1	1	1	0001.mpg	Video 4.m2v	1	1	0	0	1	0	0	0	0	0	0	0	223	17.9546	214	263	7	14.1437	1.07815	7
1939	2434	10191	MV Bon Pigall	22	3.26631	41.9333	11:20:03	2010-05-30	-127.6	-129.723	1	1	1	0001.mpg	Video 4.m2v	1	1	0	0	1	0	0	0	0	0	0	0	143	21.1607	214	256	7	7.49369	1.07653	7
1940	2435	10196	MV Bon Pigall	22	3.26638	41.9333	11:20:06	2010-05-30	-127.2	-130.735	1	1	1	0001.mpg	Video 4.m2v	1	1	0	0	0	0	0	0	0	0	0	0	223	28.7722	192	256	7	18.9249	1.1581	7
1941	2436	10207	MV Bon Pigall	22	3.26627	41.9332	11:20:11	2010-05-30	-127.2	-133.741	1	1	1	0001.mpg	Video 4.m2v	1	1	0	0	0	0	0	0	0	0	0	0	223	26.403	170	242	7	-14.3999	1.13725	7
1942	2437	10225	MV Bon Pigall	22	3.26634	41.9334	11:20:20	2010-05-30	-125.8	-130.421	1	1	1	0001.mpg	Video 4.m2v	1	1	0	0	0	0	0	0	1	0	1	0	223	21.0376	126	235	7	-7.15008	1.09849	7
1943	2438	10237	MV Bon Pigall	22	3.26627	41.9333	11:20:26	2010-05-30	-126.4	-128.388	1	1	1	0001.mpg	Video 4.m2v	1	1	0	0	0	0	0	0	0	0	0	0	143	12.8945	214	256	7	12.9875	1.04766	7
1944	2439	10238	MV Bon Pigall	22	3.26626	41.9334	11:20:27	2010-05-30	-125.6	-127.876	1	1	1	0001.mpg	Video 4.m2v	1	1	0	0	0	0	0	0	0	0	0	0	143	9.44897	170	235	7	-0.293779	1.05905	7
1945	2440	10241	MV Bon Pigall	22	3.26626	41.9332	11:20:28	2010-05-30	-126.4	-132.069	1	1	1	0001.mpg	Video 4.m2v	1	1	0	0	0	0	0	0	0	0	0	0	223	22.2199	170	235	7	5.7374	1.09679	7
1946	2441	10247	MV Bon Pigall	22	3.26622	41.9333	11:20:31	2010-05-30	-130.6	-127.584	1	1	1	0001.mpg	Video 4.m2v	1	1	0	0	0	0	0	0	0	0	0	0	143	7.68928	192	242	3	9.75623	1.02398	3
1947	2442	10359	MV Bon Pigall	22	3.2662	41.9334	11:21:27	2010-05-30	-123.5	-127.452	1	1	1	0001.mpg	Video 4.m2v	1	1	0	0	0	0	0	0	0	0	0	0	143	11.6293	126	221	7	9.62486	1.0523	7
1948	2443	10363	MV Bon Pigall	22	3.2662	41.9333	11:21:29	2010-05-30	-124.4	-127.302	1	1	1	0001.mpg	Video 4.m2v	1	1	0	0	0	0	0	0	0	0	0	0	143	6.10693	170	235	3	2.13118	1.00979	3
1949	2444	10365	MV Bon Pigall	22	3.26613	41.9333	11:21:30	2010-05-30	-123.6	-127.109	1	1	1	0001.mpg	Video 4.m2v	1	1	0	0	0	0	0	0	0	0	0	0	143	7.88126	148	221	3	-0.181246	1.01262	3
1950	2445	10413	MV Bon Pigall	22	3.2662	41.9333	11:21:54	2010-05-30	-125.8	-127.864	1	1	1	0001.mpg	Video 4.m2v	1	1	0	0	0	0	0	0	0	0	0	0	143	12.6035	170	235	7	3.01256	1.02919	7
1951	2446	10419	MV Bon Pigall	22	3.26622	41.9334	11:21:57	2010-05-30	-124.1	-127.884	1	1	1	0001.mpg	Video 4.m2v	1	1	0	0	0	0	0	0	0	0	0	0	149	8.48252	104	214	7	-8.00004	1.04074	7
1952	2447	10499	MV Bon Pigall	22	3.26613	41.9334	11:22:37	2010-05-30	-123.7	-127.852	1	1	1	0001.mpg	Video 4.m2v	1	1	0	0	0	0	0	0	0	0	0	0	149	9.86004	82	200	7	-22.1312	1.04828	7
1953	2448	10503	MV Bon Pigall	22	3.26609	41.9333	11:22:39	2010-05-30	-125.3	-126.469	1	1	1	0001.mpg	Video 4.m2v	1	1	0	0	0	0	0	0	0	0	0	0	143	9.20418	148	221	7	4.53749	1.01467	7
1954	2449	10507	MV Bon Pigall	22	3.26611	41.9334	11:22:41	2010-05-30	-125.5	-126.28	1	1	1	0001.mpg	Video 4.m2v	1	1	0	0	0	0	0	0	0	0	0	0	143	9.65351	148	214	7	0.437498	1.01623	7
1955	2451	10512	MV Bon Pigall	22	3.26605	41.9333	11:22:44	2010-05-30	-125.2	-127.277	1	1	1	0001.mpg	Video 4.m2v	1	2	1	1	0	0	0	0	0	0	0	0	124	17.3503	148	214	7	-14.35	1.06613	7
1956	2452	10515	MV Bon Pigall	22	3.26611	41.9334	11:22:45	2010-05-30	-124.9	-126.28	1	1	1	0001.mpg	Video 4.m2v	1	2	1	1	0	0	0	0	0	0	0	0	143	9.65351	148	214	7	0.437498	1.01623	7
1957	2453	10550	MV Bon Pigall	22	3.26607	41.9333	11:23:03	2010-05-30	-125.1	-127.277	1	1	1	0001.mpg	Video 4.m2v	1	2	0	1	0	0	0	0	0	0	0	0	124	17.3503	148	214	7	-14.35	1.06613	7
1958	2454	10561	MV Bon Pigall	22	3.26576	41.9333	11:23:08	2010-05-30	-124.1	-123.263	1	1	1	0001.mpg	Video 4.m2v	1	2	0	1	0	0	0	0	0	0	0	0	134	5.26577	126	179	3	1.66874	1.00546	3
1959	2455	10570	MV Bon Pigall	22	3.26605	41.9333	11:23:13	2010-05-30	-125.8	-126.561	1	1	1	0001.mpg	Video 4.m2v	1	2	0	1	0	0	0	0	0	0	0	0	124	10.6816	148	214	7	0.293875	1.03368	7
1960	2456	10575	MV Bon Pigall	22	3.266	41.9333	11:23:15	2010-05-30	-125.6	-125.316	1	1	1	0001.mpg	Video 4.m2v	1	2	0	1	0	0	0	0	0	0	0	0	124	9.15154	170	214	7	21.0124	1.0483	7
1961	2457	10583	MV Bon Pigall	22	3.26601	41.9333	11:23:19	2010-05-30	-125.6	-125.316	1	1	1	0001.mpg	Video 4.m2v	1	2	0	1	0	0	0	0	0	0	0	0	124	9.15154	170	214	7	21.0124	1.0483	7
1962	2458	10587	MV Bon Pigall	22	3.26598	41.9334	11:23:21	2010-05-30	-124.8	-125.152	1	1	1	0001.mpg	Video 4.m2v	1	2	0	1	0	0	0	0	0	0	0	0	124	10.7021	126	200	7	5.25622	1.02321	7
1963	2459	10591	MV Bon Pigall	22	3.26597	41.9334	11:23:23	2010-05-30	-125.4	-125.277	1	1	1	0001.mpg	Video 4.m2v	1	2	0	1	0	0	0	0	0	0	0	0	124	10.0324	126	193	7	-0.0999928	1.02204	7
1964	2460	10597	MV Bon Pigall	22	3.26596	41.9333	11:23:26	2010-05-30	-125.9	-125.979	1	1	1	0001.mpg	Video 4.m2v	1	2	0	1	0	0	0	0	0	0	0	0	124	4.19523	126	200	3	-16.6936	1.02022	3
1965	2461	10600	MV Bon Pigall	22	3.26599	41.9333	11:23:28	2010-05-30	-125.7	-125.801	1	1	1	0001.mpg	Video 4.m2v	1	2	0	1	0	0	0	0	0	0	0	0	124	7.97672	148	207	3	1.9937	1.03176	3
1966	2462	10604	MV Bon Pigall	22	3.26595	41.9334	11:23:30	2010-05-30	-124.9	-124.986	1	1	1	0001.mpg	Video 4.m2v	1	2	0	1	0	0	0	0	0	0	0	0	124	9.74308	104	193	7	-4.08125	1.01974	7
1967	2463	10621	MV Bon Pigall	22	3.26594	41.9333	11:23:38	2010-05-30	-125.4	-125.425	1	1	1	0001.mpg	Video 4.m2v	1	2	0	1	0	0	0	0	0	0	0	0	124	7.95982	126	200	3	0.187397	1.0217	3
1968	2464	10633	MV Bon Pigall	22	3.26595	41.9332	11:23:44	2010-05-30	-126.1	-125.529	1	1	1	0001.mpg	Video 4.m2v	1	2	0	1	0	0	0	0	0	0	0	0	157	4.49925	170	207	3	1.63121	1.01481	3
1969	2465	10641	MV Bon Pigall	22	3.26585	41.9332	11:23:48	2010-05-30	-125.6	-123.576	1	1	1	0001.mpg	Video 4.m2v	1	2	0	1	0	0	0	0	0	0	0	0	157	6.90685	192	207	3	23.6188	1.04519	3
1970	2466	10650	MV Bon Pigall	22	3.26595	41.9332	11:23:53	2010-05-30	-125.1	-125.529	1	1	1	0001.mpg	Video 4.m2v	1	2	0	1	0	0	0	0	0	0	0	0	157	4.49925	170	207	3	1.63121	1.01481	3
1971	2467	10654	MV Bon Pigall	22	3.26594	41.9333	11:23:55	2010-05-30	-125	-125.979	1	1	1	0001.mpg	Video 4.m2v	1	2	0	1	0	0	0	0	0	0	0	0	124	4.19523	126	200	3	-16.6936	1.02022	3
1972	2468	10659	MV Bon Pigall	22	3.26597	41.9331	11:23:57	2010-05-30	-125	-129.524	1	1	1	0001.mpg	Video 4.m2v	1	2	0	1	0	0	0	0	0	0	0	0	157	44.5452	126	200	7	4.40001	1.41495	7
1973	2469	10667	MV Bon Pigall	22	3.26594	41.9332	11:24:01	2010-05-30	-129.5	-125.769	1	1	1	0001.mpg	Video 4.m2v	1	2	0	1	0	0	0	0	0	0	0	0	157	9.56736	170	214	7	-6.31871	1.026	7
1974	2470	10680	MV Bon Pigall	22	3.26594	41.9333	11:24:08	2010-05-30	-124.7	-125.979	1	1	1	0001.mpg	Video 4.m2v	1	2	0	1	0	0	0	0	0	0	0	0	124	4.19523	126	200	3	-16.6936	1.02022	3
1975	2471	10683	MV Bon Pigall	22	3.26588	41.9333	11:24:09	2010-05-30	-123.7	-124	1	1	1	0001.mpg	Video 4.m2v	1	2	0	1	0	0	0	0	0	0	0	0	124	5.74858	126	186	3	2.68745	1.01018	3
1976	2472	10713	MV Bon Pigall	22	3.26591	41.9333	11:24:24	2010-05-30	-124.1	-124.673	1	1	1	0001.mpg	Video 4.m2v	1	2	0	1	0	0	0	0	0	0	0	0	124	11.5323	126	193	7	1.05009	1.02247	7
1977	2473	10895	MV Bon Pigall	22	3.26579	41.9332	11:25:55	2010-05-30	-123	-124.99	1	1	1	0001.mpg	Video 4.m2v	1	2	0	1	0	0	0	0	0	0	0	0	203	16.4932	148	193	7	-4.44994	1.09846	7
1978	2475	11498	MV Bon Pigall	22	3.26546	41.9332	11:30:57	2010-05-30	-120.8	-123.046	1	1	1	0001.mpg	Video 4.m2v	1	2	1	1	0	0	0	0	0	0	0	0	149	6.52091	82	151	3	-13.8624	1.02057	3
1979	2477	963	MV Bon Pigall	16	3.27289	41.9387	10:20:19	2010-06-05	-196.9	-281.575	1	1	0	0001.mpg		1	1	0	0	1	0	0	0	0	0	0	0	0	20.3959	-92	-282	12	-9.81274	1.07571	12
1980	2479	2571	MV Bon Pigall	16	3.27225	41.9388	10:33:43	2010-06-05	-304.9	-289.252	1	1	1	0001.mpg	TRAM 16.m2v	1	3	0	0	0	0	0	0	0	0	0	0	245	12.6172	-26	-317	12	2.63081	1.03014	12
1981	2481	3515	MV Bon Pigall	16	3.27198	41.9388	10:41:35	2010-06-05	-303.3	-291.939	1	1	1	0001.mpg	TRAM 16.m2v	1	3	0	0	1	0	0	0	0	0	0	0	204	13.7623	-114	-338	13	7.54375	1.04568	13
1982	2482	3516	MV Bon Pigall	16	3.27198	41.9385	10:41:36	2010-06-05	-303.3	-298.562	1	1	1	0001.mpg	TRAM 16.m2v	1	3	0	0	1	0	0	0	0	0	0	0	0	17.548	-136	-338	13	-5.38769	1.05593	13
1983	2486	5514	MV Bon Pigall	16	3.27114	41.9386	10:58:15	2010-06-05	-266.2	-270.032	1	1	1	0001.mpg	TRAM 16.1.m2v	1	3	0	0	0	1	0	1	0	0	0	0	0	37.2272	-92	-184	12	-43.169	1.33209	12
1984	2490	6083	MV Bon Pigall	16	3.27049	41.9386	11:02:59	2010-06-05	-230	-232.096	1	1	1	0001.mpg	TRAM 16.1.m2v	1	1	0	0	1	1	0	0	0	0	0	0	143	37.0223	-180	-2	14	-55.4311	1.36527	14
1985	2491	6084	MV Bon Pigall	16	3.27049	41.9386	11:03:00	2010-06-05	-230	-232.096	1	1	1	0001.mpg	TRAM 16.1.m2v	1	1	0	0	1	1	0	0	0	0	0	0	143	37.0223	-180	-2	14	-55.4311	1.36527	14
1986	2495	7054	MV Bon Pigall	16	3.2704	41.9386	11:11:04	2010-06-05	-231.6	-223.613	1	1	1	0001.mpg	TRAM 16.1.m2v	1	1	0	0	1	0	0	0	0	0	0	0	87	40.8893	-136	32	14	-8.01888	1.37161	14
1987	2496	7055	MV Bon Pigall	16	3.2704	41.9393	11:11:05	2010-06-05	-231.6	-186.302	1	1	1	0001.mpg	TRAM 16.1.m2v	1	1	0	0	1	0	0	0	0	0	0	0	0	54.327	345	179	19	92.25	2.09282	19
1988	2498	7271	MV Bon Pigall	16	3.27061	41.9393	11:12:53	2010-06-05	-224.5	-210.735	1	1	1	0001.mpg	TRAM 16.1.m2v	1	1	0	0	1	1	0	0	1	0	1	0	0	56.8766	126	32	20	3.20625	1.89099	20
1989	2499	7272	MV Bon Pigall	16	3.27061	41.9389	11:12:53	2010-06-05	-224.5	-230.749	1	1	1	0001.mpg	TRAM 16.1.m2v	1	1	0	0	1	1	0	0	1	0	1	0	208	40.4814	-136	-30	14	-12.8687	1.36363	14
1990	2500	8508	MV Bon Pigall	16	3.2702	41.9389	11:23:11	2010-06-05	-191.3	-189.159	1	1	1	0001.mpg	TRAM 16. 2.m2v	1	1	0	0	0	1	0	0	0	0	0	0	69	61.7955	82	179	11	-18.1	2.14394	11
1991	2501	8509	MV Bon Pigall	16	3.2702	41.9389	11:23:12	2010-06-05	-191.3	-190.029	1	1	1	0001.mpg	TRAM 16. 2.m2v	1	1	0	0	0	1	0	0	0	0	0	0	69	59.1294	60	179	18	6.55603	1.99188	18
1992	2502	8566	MV Bon Pigall	16	3.27022	41.9389	11:23:40	2010-06-05	-191.3	-196.322	1	1	1	0001.mpg	TRAM 16. 2.m2v	1	1	0	0	1	0	0	0	0	0	0	0	0	56.3494	-4	144	18	-0.775146	1.81009	18
1993	2503	8567	MV Bon Pigall	16	3.27022	41.9389	11:23:41	2010-06-05	-190.8	-196.495	1	1	1	0001.mpg	TRAM 16. 2.m2v	1	1	0	0	1	0	0	0	0	0	0	0	0	58.2877	-4	137	18	-18.1561	1.93468	18
1994	2504	8575	MV Bon Pigall	16	3.27029	41.9389	11:23:45	2010-06-05	-190.8	-201.691	1	1	1	0001.mpg	TRAM 16. 2.m2v	1	1	0	0	1	0	0	0	0	0	0	0	0	51.4603	-48	109	18	-9.98735	1.62255	18
1995	2505	8576	MV Bon Pigall	16	3.27029	41.939	11:23:46	2010-06-05	-193.3	-193.588	1	1	1	0001.mpg	TRAM 16. 2.m2v	1	1	0	0	1	0	0	0	0	0	0	0	0	60.2779	60	151	11	-6.16865	2.0543	11
1996	2507	8917	MV Bon Pigall	16	3.27003	41.939	11:26:36	2010-06-05	-172.2	-166.209	1	1	1	0001.mpg	TRAM 16. 2.m2v	1	1	0	0	0	0	0	0	1	0	1	0	69	56.8171	323	298	19	-44.9937	1.95014	19
1997	2508	8918	MV Bon Pigall	16	3.27003	41.9389	11:26:36	2010-06-05	-172.2	-172.336	1	1	1	0001.mpg	TRAM 16. 2.m2v	1	1	0	0	0	0	0	0	1	0	1	0	69	53.3852	279	277	19	-2.68745	1.70634	19
1998	2510	9453	MV Bon Pigall	16	3.27	41.939	11:31:04	2010-06-05	-157.8	-159.416	1	1	0	0001.mpg		1	1	0	0	1	0	0	0	1	0	1	0	69	58.6601	411	340	7	16.8	1.95131	7
[truncated: 5,916 more rows]
