# Supplementary material for: Cold-Water Corals and Anthropogenic Impacts in La Fonera Submarine Canyon Head, Northwestern Mediterranean Sea
Source: PLoS One. 2016 May 16;11(5):e0155729. doi: 10.1371/journal.pone.0155729 (PMC4868382; doi:10.1371/journal.pone.0155729)
Supplement: S1 Spreadsheet — (ZIP) [file pone.0155729.s007.zip › S1_README.txt]

Id		Internal ID
Id2		Internal ID2
Id3		Internal ID3
SHIP		Operation vessel
TRANSECT	ROV transect code
LON		ROV position fix longitude (decimal degrees)
LAT		ROV position fix latitude (decimal degrees)
HOUR		Time of position fix (hours:minutes:seconds)
DATE		Date of position fix (day/month/year)
DEPTH_ROV	Depth as recorded by ROV sensors (m)
DEPTH_MB	Depth at position fix according to multibeam data (m)
LR_COLOR_VIDEO	Low resolution colour video recorded (1-yes; 0-no)
HR_BW_VIDEO	High resolution b&w video recorded (1-yes; 0-no)
HR_COLOR_VIDEO	High resolution colour video recorded (1-yes; 0-no)
LR_FILENAME	Low resolution colour video filename
HR_FILENAME	High resolution colour video filename
BOTTOM		ROV at bottom (1-yes; 0-no)
SEAFLOOR_TYPE	Classification of seafloor (1-rocky outcrops or large boulders; 2-coarse sand to fine gravel; 3-clay to medium sand)
PEBBLES		Pebbles to small boulders on seafloor (1-yes; 0-no)
SHELL_FRAGMENTS	Shell fragments on seafloor (1-yes; 0-no)
M_OCULATA	"Madrepora oculata" observed at position fix (1-yes; 0-no)
D_CORNIGERA	"Dendrophyllia cornigera" observed at position fix (1-yes; 0-no)
C_RUBRUM	"Corallium rubrum" observed at position fix (1-yes; 0-no)
DEAD_CORAL	Dead coral rubble observed at position fix (1-yes; 0-no)
LITTER		Litter observed at position fix (1-yes; 0-no)
LIT_GENERIC	Observed litter is generic (unclassified, plastic,...) (1-yes; 0-no)
LIT_FISHING	Observed litter is fishing gear (ropes, nets, longlines,...) (1-yes; 0-no)
TRAWL_MARKS	Trawling marks observed at position fix (1-yes; 0-no)
BACKSCATTER	Backscatter at position fix according to multibeam data (DN) 
GRADIENT	Seafloor gradient at position fix calculated from multibeam data (�) 
FS_BPI		Fine-scale athymetric position index at position fix calculated from multibeam data (inner radius 4 m, outer radius 20 m)
BS_BPI		Broad-scale athymetric position index at position fix calculated from multibeam data (inner radius 8 m, outer radius 60 m)
CURVATURE	Curvature at position fix calculated from multibeam data
BTM_CLASS	Classification scheme obtained from the benthic terrain model
			1-Inner shelf
			2-Outer shelf
			3-Canyon rim
			4-Ramp
			5-Canyon wall flat
			6-Deep canyon floor
			7,8-Upper canyon wall
			9-Gentle slope
			10-Steep slope
			11-Near-vertical canyon wall
			12-Broad depression (incised canyon)
			13-Narrow depression (footwall)
			14-Mid-slope depression (gully)
			15,16,17-Shelf crest
			18-Broad slope crest
			19-Narrow slope crest
			20-Mid-slope crest (divide)
			
			
